# Supplementary material for: Structure-based discovery of fiber-binding compounds that reduce the cytotoxicity of amyloid beta
Source: eLife. 2013 Jul 16;2:e00857. doi: 10.7554/eLife.00857 (PMC3713518; doi:10.7554/eLife.00857)
Supplement: Supplementary file 1. — DOI: http://dx.doi.org/10.7554/eLife.00857.037 [file elife00857s001.xlsx]

## Sheet: Supplementary_File_1
# Cross-reference between the Cambridge Structure Database (CSD) and ZINC database
# A total of 13918 structures from CSD representing 11,057 compounds were found,
# whose purchasing information is annotated by ZINC purchasable database.
# Seperating by "<--->", the first part is the CSD code, and the second part is the ZINC entry code
# whose chemical structure is identical.
# The multiple CSD codes are from different structures for the same compound.
# Due to the lack of chiral information in the annotation of CSD smile file, the multiple ZINC entry
# can be found sometimes to cover all possible enamtiomers.
#
# Lin Jiang (jiangl@mbi.ucla.edu)
#
ABADOX <---> ZINC00403312 ZINC00403313
ABAWEG01 ABAWEG <---> ZINC01596366
ABAWOQ <---> ZINC03128730
ABAWUW <---> ZINC01586124
ABEFAP <---> ZINC00452240
ABEGEU <---> ZINC00388758
ABENAX <---> ZINC01737586
ABENEB <---> ZINC00160339
ABEPIG HPENDO10 <---> ZINC00901935 ZINC01280363 ZINC01280364 ZINC01280365 ZINC03833823 ZINC04340391 ZINC04416913 ZINC04416915 ZINC04543869 ZINC05529999 ZINC05530060 ZINC12153784 ZINC16248897 ZINC16248899 ZINC18114446
ABESUW <---> ZINC12501641
ABRTOL <---> ZINC12358772
ABUCOP <---> ZINC04521490
ABUTEW <---> ZINC01610461
ABUVOJ <---> ZINC16678433
ABZEHX10 HATKAP <---> ZINC00622320 ZINC04262100 ZINC04284525 ZINC04521878 ZINC04529607 ZINC16480308
ACACOX <---> ZINC00091495
ACACTA <---> ZINC00142828
ACACTB <---> ZINC00282113
ACAFEQ01 ACAFEQ <---> ZINC00166938
ACAFIU <---> ZINC08687586
ACAFLR01 ACAFLR <---> ZINC00154557
ACAFOA <---> ZINC09207923
ACAFUG <---> ZINC00302205
ACAGIU ACAGIU01 <---> ZINC02506783
ACAKEU <---> ZINC00126241
ACAKIY <---> ZINC00126210
ACAKOE <---> ZINC00438895
ACALAR <---> ZINC00225292
ACALEV <---> ZINC00290996
ACALIZ <---> ZINC00145139
ACALOF <---> ZINC00471930
ACALPB <---> ZINC01557417 ZINC05411952 ZINC05411953 ZINC17060753
ACALUL <---> ZINC03779952
ACANAC01 ACANAC12 ACANAC10 ACANAC11 <---> ZINC00037858
ACANIL01 ACANIL ACANIL02 ACANIL03 <---> ZINC00142824
ACANTH <---> ZINC15109321 ZINC17064225 ZINC17064227
ACAPEA <---> ZINC02269622
ACAPIE <---> ZINC00452631
ACASAY HEXHEX10 HEXHEX <---> ZINC32625389
ACASOM <---> ZINC33154782
ACATAZ <---> ZINC00051827
ACAYUY <---> ZINC00300031
ACAZIO <---> ZINC06184530
ACBIPH <---> ZINC00339054
ACBNZA ACBNZA03 ACBNZA01 ACBNZA02 <---> ZINC00169264
ACCITR10 <---> ZINC01560719 ZINC17063039 ZINC17063041
ACDHAL01 ACDHAL <---> ZINC01596730
ACEHEW <---> ZINC12955478
ACEKIC <---> ZINC01227222
ACEMAX <---> ZINC00018042
ACEMID05 ACEMID02 ACEMID06 ACEMID03 ACEMID01 <---> ZINC08034818
ACEMUR <---> ZINC04273435 ZINC05514191 ZINC32190032
ACEOXM01 <---> ZINC05442063
ACEQAB <---> ZINC00159092
ACEQUV <---> ZINC00404416
ACERIK01 ACERIK <---> ZINC05514585 ZINC05734637
ACETAC03 ACETAC01 ACETAC02 ACETAC07 ACETAC09 <---> ZINC05224164
ACETPH <---> ZINC00896628
ACETSC10 <---> ZINC03921319
ACETUY <---> ZINC00000078 ZINC00396186
ACEVIO <---> ZINC00082888
ACEVUA <---> ZINC00438095
ACEWEL <---> ZINC17248823 ZINC17248827 ZINC17248831 ZINC17248836
ACEWUB <---> ZINC00037267
ACEYOX <---> ZINC19596591
ACEZIS <---> ZINC05798399
ACEZUD <---> ZINC02568862 ZINC04010233 ZINC04010234 ZINC04010235 ZINC04010237 ZINC13563300 ZINC13563303 ZINC13563308
ACHPQZ <---> ZINC00482102 ZINC00482103
ACICAR <---> ZINC00346933
ACICUK <---> ZINC01554399
ACIDAR <---> ZINC05739719
ACIDEV ACIDEV01 <---> ZINC02140894
ACIDUL <---> ZINC00967570 ZINC00967571
ACIFEX <---> ZINC00967579 ZINC00967580
ACIJEC <---> ZINC00403618 ZINC03798750
ACIJOM01 ACIJOM <---> ZINC17968965
ACINDN01 ACINDN <---> ZINC05129922
ACIRAG <---> ZINC04418997 ZINC04418998 ZINC04419000 ZINC04419001 ZINC20506493 ZINC20506495 ZINC20506497 ZINC20506498
ACIWOZ <---> ZINC00722005
ACLLEU01 <---> ZINC00135384 ZINC03865059
ACMCPY <---> ZINC04656193 ZINC19860334
ACMEBZ <---> ZINC00001221
ACMEPD <---> ZINC00156085
ACMFLU <---> ZINC00398859
ACNPOL ACNPOL01 <---> ZINC01041686 ZINC01041687
ACNTBP <---> ZINC01556592
ACOKEI <---> ZINC02545354
ACOVUK <---> ZINC00388055
ACPPCA <---> ZINC06363267 ZINC06363270
ACPRET ACPRET03 <---> ZINC01610961 ZINC03830603 ZINC03830604 ZINC03830605 ZINC03830606 ZINC03875334 ZINC03978023 ZINC03978024 ZINC03978025 ZINC03978026 ZINC04535875 ZINC04731245 ZINC04731246 ZINC05663900 ZINC11592859 ZINC11592860 ZINC11592861 ZINC11592862
ACPYRI01 <---> ZINC01081248
ACRDIN05 ACRDIN06 ACRDIN04 <---> ZINC08579950
ACRLAC02 <---> ZINC00895281
ACSALA06 ACSALA04 ACSALA11 ACSALA01 ACSALA07 ACSALA05 ACSALA14 ACSALA03 ACSALA09 ACSALA08 ACSALA15 ACSALA02 <---> ZINC00000053
ACSLCA10 <---> ZINC00404835
ACSLCB10 <---> ZINC00002051
ACTCBZ <---> ZINC03865048
ACTOLD ACTOLD01 ACTOLD05 <---> ZINC00080878
ACTYSN <---> ZINC00156395 ZINC00396118
ACTZCN <---> ZINC19324137
ACXTPY <---> ZINC04276629
ACYGLY ACYGLY11 <---> ZINC01683660
ACYHXA01 <---> ZINC00116197
ADAJIZ <---> ZINC01715306 ZINC06829661
ADAMDS10 <---> ZINC04277087
ADAQUS <---> ZINC12370891
ADASAA <---> ZINC00072642
ADATOO <---> ZINC00241702
ADATUU <---> ZINC01723195 ZINC06829655
ADAWUY <---> ZINC01739028 ZINC05329127
ADCPME <---> ZINC01509106
ADEKAW ADEKAW01 <---> ZINC00230903
ADEKOK <---> ZINC00190610
ADEKUQ <---> ZINC33373358
ADELUR <---> ZINC04705953
ADENON <---> ZINC05567313
ADENUT <---> ZINC07654858 ZINC07654860
ADEPAB <---> ZINC00434237 ZINC00434238
ADEPEF <---> ZINC27662427 ZINC27662429
ADEREH ADEREH01 <---> ZINC04428275 ZINC17059927
ADERIL <---> ZINC12370924 ZINC15974506
ADETIN <---> ZINC01616509
ADEWOW <---> ZINC00243784
ADEYEO <---> ZINC00332540
ADEZUF <---> ZINC15771889
ADIBAR <---> ZINC22013188
ADIBIZ <---> ZINC04218521
ADICAS <---> ZINC00173640
ADIGOK <---> ZINC05141586 ZINC05141769
ADILOP <---> ZINC21298457
ADIMAC <---> ZINC06779983 ZINC06779984 ZINC06779985 ZINC06779986 ZINC13130910 ZINC13130912 ZINC13130913 ZINC13130915 ZINC17322587 ZINC17322589 ZINC17322591 ZINC17322593
ADIPAC05 ADIPAC09 ADIPAC11 ADIPAC06 ADIPAC08 ADIPAC13 ADIPAC04 ADIPAC ADIPAC07 ADIPAC12 <---> ZINC01530348
ADIPAM10 <---> ZINC01683672
ADIWEQ <---> ZINC01702296
ADLFUC ALFUCO XOHDUU <---> ZINC01532676 ZINC01532677 ZINC01532813 ZINC01532814 ZINC01532815 ZINC01532816 ZINC02042980 ZINC02042981 ZINC03861280 ZINC03861281 ZINC03870034 ZINC03870035 ZINC03870036 ZINC03954528 ZINC05225021 ZINC05225024 ZINC12501243 ZINC12888359 ZINC15206242
ADOCUS <---> ZINC00206966 ZINC00206969
ADOGUW <---> ZINC02471063
ADOKUZ <---> ZINC04293172 ZINC04293173 ZINC16952859 ZINC16952861 ZINC31716589 ZINC31716592
ADOLEK <---> ZINC04128388
ADUQOF <---> ZINC00160459 ZINC00160461
ADURAT <---> ZINC05411401 ZINC05411402 ZINC05411406 ZINC05411408
ADUWUS <---> ZINC00108965
AEBHXM10 <---> ZINC12495648
AEPHOS02 AEPHOS <---> ZINC03870166
AETSUL <---> ZINC19702041
AEXYGP10 <---> ZINC04978987 ZINC04978989 ZINC17062344 ZINC17062346
AFADOA <---> ZINC01619328
AFAGAQ <---> ZINC21778373
AFANAW AFANAW01 <---> ZINC00061491
AFAWUA <---> ZINC02206786
AFAYOV <---> ZINC00375249
AFEBOC <---> ZINC04521850
AFEBUI <---> ZINC00105246
AFECIX <---> ZINC02053639
AFEMUU <---> ZINC00389734
AFEPAD <---> ZINC06071639
AFEPIL <---> ZINC00241536
AFEREJ <---> ZINC00388621 ZINC00388622
AFESAG <---> ZINC22065862 ZINC22065865 ZINC22065868 ZINC22065871
AFETIP <---> ZINC00397763
AFEVIR <---> ZINC02539397
AFEXEP <---> ZINC05307381
AFEZIV <---> ZINC05781283
AFIFEB <---> ZINC19228334
AFIGAY <---> ZINC01696213
AFIGUS <---> ZINC00394183
AFIJIJ <---> ZINC09986181
AFININ <---> ZINC01676178 ZINC02045555
AFOHEJ <---> ZINC21994260
AFOLOX <---> ZINC01705186
AFONUE AFOPAM <---> ZINC12404030 ZINC19863772 ZINC19863776
AFUPUN <---> ZINC40866539
AFUWAZ AFUWAZ01 <---> ZINC02146581 ZINC21986994
AFUYIJ <---> ZINC00132738
AGALAM01 AGALAM10 ACGLUA11 <---> ZINC00895063 ZINC00895066 ZINC00895331 ZINC00895508 ZINC00895509 ZINC00901459 ZINC00968143 ZINC01042045 ZINC02042979 ZINC02562219 ZINC03860151 ZINC03861733 ZINC03870075 ZINC03870076 ZINC03870077 ZINC03881902 ZINC03983907 ZINC04096029 ZINC04096030 ZINC04228290 ZINC04293686 ZINC04301186 ZINC05227360 ZINC05883957 ZINC08551466 ZINC16124914 ZINC16124917
AGLUAM10 <---> ZINC01731762 ZINC02019886
AGOKIR <---> ZINC00291255
AGOKOX <---> ZINC00291257
AGOLAK <---> ZINC00040950
AGOMEO <---> ZINC05552673
AHBPRG <---> ZINC17353793 ZINC17353794 ZINC17353795 ZINC17353796 ZINC19862755 ZINC19862757 ZINC19862759 ZINC19862761
AHCHEX01 HCCYHD HCCYHE01 PIRPEL HCCYHG02 <---> ZINC00001621
AHEGID <---> ZINC01398019
AHEGOJ <---> ZINC01398045
AHEJAZ03 AHEJAZ07 AHEJAZ02 AHEJAZ01 AHEJAZ04 AHEJAZ06 AHEJAZ05 AHEJAZ <---> ZINC01697663 ZINC01697664 ZINC17002710
AHEJEC03 VALIDL02 LVALIN01 AHEJEC AHEJEC02 AHEJEC01 VALIDL03 <---> ZINC00895099 ZINC00896156
AHEPOS <---> ZINC01433380
AHEQOT <---> ZINC03903217 ZINC17299840
AHEYIW <---> ZINC00028307
AHEYOC <---> ZINC00029797
AHIJEH <---> ZINC01403318
AHIKUY <---> ZINC00198792
AHIQUD <---> ZINC01680970
AHOPOD <---> ZINC19313326
AHUMUL <---> ZINC00370183
AHUSIF <---> ZINC02275692
AHUYAE <---> ZINC01069418
AIPBAR <---> ZINC18167382
AIPTAL COHJIS <---> ZINC04128663 ZINC04128664 ZINC16891197 ZINC16891200 ZINC16891203
AIPTHL10 <---> ZINC01618117 ZINC05602223 ZINC05602224 ZINC17191400
AJEHIH <---> ZINC01510105
AJESAK <---> ZINC17197809
AJESEO <---> ZINC00968537
AJESIS <---> ZINC01093049
AJESOY <---> ZINC01009749
AJEVAN <---> ZINC00500289
AJEVOB <---> ZINC00153759
AJEVUH <---> ZINC00156899
AJEWUI <---> ZINC15021257
AJEXIX <---> ZINC00337338
AJEXUJ <---> ZINC22062027 ZINC22062030
AJEYAQ01 <---> ZINC00018097 ZINC02020233
AJEYOE <---> ZINC21304245
AJEYUK <---> ZINC17425271
AJEZOF <---> ZINC02146400
AJIBAX <---> ZINC00261107
AJIBIF <---> ZINC04001950
AJISES <---> ZINC01997127 ZINC03604264
AJIWUL <---> ZINC01602549
AJIXAS <---> ZINC01728595
AJIYOH <---> ZINC00302258
AJUNAU <---> ZINC01693314
AKADAR <---> ZINC01045305 ZINC04709268
AKAUAC <---> ZINC04104838 ZINC04104839 ZINC13423830 ZINC14486105 ZINC14486106 ZINC31157682 ZINC31157687
AKUZAH <---> ZINC04429081 ZINC08612448 ZINC11612557 ZINC11612559 ZINC11612560 ZINC11612562 ZINC16968674 ZINC28294615 ZINC35074926 ZINC35074927
ALAALA ALAALA01 <---> ZINC01532807 ZINC01575493 ZINC01575494 ZINC01575495
ALAGLY <---> ZINC01575492 ZINC01888744
ALAMET01 ALAMET10 <---> ZINC01708197 ZINC01708198 ZINC01708199 ZINC01708200
ALATIN ALATIN01 <---> ZINC01843029 ZINC01843030
ALDCAR <---> ZINC01532114 ZINC05662877
ALEUAC10 <---> ZINC03881331 ZINC04261791 ZINC04521130 ZINC04521131
ALOTOK <---> ZINC13124360
ALUCAL05 LALNIN24 LALNIN01 DLALNI04 LALNIN03 LALNIN30 LALNIN28 LALNIN31 LALNIN29 LALNIN25 LALNIN DLALNI01 LALNIN12 LALNIN33 ALUCAL04 LALNIN27 LALNIN23 LALNIN26 LALNIN22 LALNIN32 <---> ZINC04658553 ZINC04658556
ALULOI <---> ZINC01713410 ZINC01713411 ZINC01713412 ZINC01713413
ALXANM11 ALXANM10 ALXANM01 <---> ZINC01755999
AMACPH AMACPH01 <---> ZINC00157539
AMAFEZ01 <---> ZINC00389198
AMANOA01 AMANOA <---> ZINC06692690 ZINC22056533 ZINC22056538 ZINC22056543 ZINC22065674 ZINC22065676 ZINC22065679 ZINC22065682 ZINC22067095 ZINC22067098 ZINC22067101 ZINC22067104
AMAVIT <---> ZINC00896918
AMAVOZ <---> ZINC03872102 ZINC03872103 ZINC03872104 ZINC03872105 ZINC03977765 ZINC03977766 ZINC03977767 ZINC03977768 ZINC04245600
AMBACO05 AMBACO06 AMBACO03 AMBACO09 AMBACO08 <---> ZINC00047985
AMBELL <---> ZINC03978344 ZINC03978345 ZINC03978346 ZINC03978347 ZINC13298261 ZINC13298262 ZINC13783538 ZINC13783539
AMBNAC04 AMBNAC06 <---> ZINC00000920
AMBZAC <---> ZINC00032314
AMBZAM10 <---> ZINC00157169
AMBZPH AMBZPH02 <---> ZINC00155329
AMCAPR01 AMCAPR10 <---> ZINC01529425
AMCLPY11 AMCLPY AMCLPY12 <---> ZINC00058198 ZINC19143849
AMCPHO <---> ZINC00404323
AMCPYZ <---> ZINC01101989
AMEBAC AMEBAC01 <---> ZINC00404287
AMEBOJ <---> ZINC00357753
AMEBUP <---> ZINC00138006
AMEPAC01 AMEPAC <---> ZINC03869509
AMEPYD <---> ZINC00149580
AMETSL01 <---> ZINC03860168
AMEVAP <---> ZINC03871698
AMIPYR <---> ZINC00967327
AMMALA <---> ZINC00895421
AMMCHC11 AMMCHC10 <---> ZINC01542907
AMMPRA01 <---> ZINC00901801
AMNIFL <---> ZINC00261986
AMNNPQ10 <---> ZINC11525762
AMNPHA <---> ZINC04253742
AMNTPY02 AMNTPY01 AMNTPY <---> ZINC03860910 ZINC19596908
AMOBEJ <---> ZINC01646912 ZINC01646913 ZINC01646914 ZINC01646915
AMOXAP <---> ZINC00000931
AMPHOL01 <---> ZINC04623758
AMPHOM03 AMPHOM02 <---> ZINC00157526
AMPYRD <---> ZINC04798508 ZINC13952160
AMPYRE01 <---> ZINC00599985
AMPYRM01 AMPYRM10 <---> ZINC00967472
AMPYRZ <---> ZINC00967322
AMSALA01 <---> ZINC00000922
AMTBUA <---> ZINC01529294 ZINC01712891 ZINC01712893 ZINC12362065
AMXBPM11 AMXBPM10 <---> ZINC06627681
AMYTAL11 AMYTAL10 <---> ZINC04811698
ANALPR AHGLPY11 BIFTUF AHGLPY12 AHGLPY13 AHGLPY10 AHGALP XOZNIK AHGLPY01 <---> ZINC02122676 ZINC02508339 ZINC03881595 ZINC04081933 ZINC04087597 ZINC08602536 ZINC08681526 ZINC08681527 ZINC14987360
ANAMAR <---> ZINC15045142 ZINC15045146 ZINC17126386 ZINC17126389
ANDAHX ANDAHX02 <---> ZINC00057063 ZINC00161625 ZINC01317809 ZINC02149842 ZINC04758420 ZINC04758421 ZINC15206610
ANDEDP10 <---> ZINC14946150
ANDOON ANDOON04 ANDRON10 ANDOON06 ANDRON11 <---> ZINC03849577 ZINC03849579 ZINC03849581 ZINC03849584 ZINC03849782 ZINC03849783 ZINC03849784 ZINC03849785 ZINC03861550 ZINC03861661 ZINC03869418 ZINC03869419 ZINC03869420 ZINC03869421 ZINC03875364 ZINC04073949 ZINC04245685 ZINC04369571 ZINC04369575 ZINC07996759 ZINC12502734 ZINC12502736 ZINC13466924
ANDROL HANDST <---> ZINC03814411 ZINC03814412 ZINC03843754 ZINC03843755 ZINC03843756 ZINC03843757 ZINC04023792 ZINC04023794 ZINC04023795 ZINC04023797 ZINC04175377 ZINC04175379 ZINC04175470 ZINC04175472 ZINC04467880 ZINC05764361 ZINC06500050 ZINC12493976 ZINC12503995 ZINC12503996 ZINC13298298 ZINC13298299 ZINC13298300 ZINC13298301 ZINC13298302 ZINC13298303 ZINC21986282
ANDSEO01 ANDSEO <---> ZINC00105229 ZINC00120294 ZINC02046798 ZINC03871562 ZINC03871563 ZINC03871564 ZINC04081961 ZINC04081965 ZINC04428526 ZINC17146518 ZINC17146520 ZINC17146522 ZINC17146525
ANGALA10 CELTUI <---> ZINC02047525 ZINC04097377 ZINC04403351 ZINC04403354 ZINC04403356 ZINC05851505 ZINC22049157
ANISAZ ANISAZ05 ANISAZ04 ANISAZ01 ANISAZ03 <---> ZINC01577113 ZINC04582617 ZINC15990261 ZINC15990264
ANISIC02 ANISIC ANISIC01 <---> ZINC00332748
ANLINT20 <---> ZINC01757899
ANPHAC <---> ZINC01720869 ZINC19737048
ANPRAL <---> ZINC16978948
ANSTER10 <---> ZINC03813047 ZINC11592727 ZINC11592728 ZINC11592729 ZINC11592730 ZINC17002859
ANTCEN11 ANTCEN12 ANTCEN07 ANTCEN13 ANTCEN ANTCEN10 ANTCEN17 ANTCEN08 ANTCEN14 ANTCEN09 <---> ZINC01586329
ANTQUO14 ANTQUO11 ANTQUO12 ANTQUO13 ANTQUO09 ANTQUO08 <---> ZINC03847491
ANTRYD <---> ZINC01695354
ANTSTK <---> ZINC05395755 ZINC13827280
ANTZOL10 <---> ZINC13476046
AOPCHY <---> ZINC00608288
APALTY <---> ZINC02504804 ZINC02983276 ZINC02983277 ZINC04117655
APENTN02 <---> ZINC03793144 ZINC03874972
APFPTS <---> ZINC05011812 ZINC05580675
APLYSU01 APLYSU10 <---> ZINC14854587 ZINC14854590 ZINC14854593 ZINC14854596
APOWUX <---> ZINC05015110
APTHOX10 EPTHOX10 ACUFIN <---> ZINC04800542 ZINC04800544 ZINC04800545 ZINC04800547
APUREI01 <---> ZINC04748495
APUXIS <---> ZINC22052891
APYFEB01 APYFEB <---> ZINC01577583
APYRCX PYRCOX <---> ZINC04501411
AQAGOO <---> ZINC16889804
AQAPAJ <---> ZINC05664876 ZINC08655184
AQARUF AQARUF01 <---> ZINC02384798 ZINC02564538 ZINC33798295 ZINC42462818
AQEXID <---> ZINC01706598 ZINC05004893
AQIVEB <---> ZINC05515895
AQONUP <---> ZINC01737657
ARABOL RIBTOL01 XYLTOL XYLTOL01 VOZMAY <---> ZINC00895205 ZINC00895208 ZINC18068098
ARALAC BAGZAK <---> ZINC01532709 ZINC03861798 ZINC04353142 ZINC16029708
ARALEK <---> ZINC04598783
ARAXAS ARAXAS01 <---> ZINC00254878 ZINC05741782
ARCLAM01 ARCLAM02 <---> ZINC00901075
ARISTO <---> ZINC14696637 ZINC14696638 ZINC14696640 ZINC14696642
AROFIW <---> ZINC01599318 ZINC05742459
AROYAH <---> ZINC18168951
AROYUB AROYUB02 AROYUB01 <---> ZINC22917206
ARPLYS <---> ZINC03871415 ZINC03871416 ZINC03871417 ZINC03871418
ARTINB02 DIJBED <---> ZINC00322420 ZINC03982481 ZINC13423806 ZINC13423807 ZINC13423808
ARUDEW <---> ZINC00063328
ASATET <---> ZINC00409833
ASEYIG <---> ZINC20278781 ZINC20278783
ASIFIR <---> ZINC00086021
ASPERD <---> ZINC05385113 ZINC15154359 ZINC17064615 ZINC17064617
ASPLIN <---> ZINC11677396 ZINC11677401 ZINC11677406 ZINC11677409
ASUMUW <---> ZINC19772410
ATCPEN01 ATCPEN <---> ZINC17316710
ATEDEI <---> ZINC02563889
ATIPOI <---> ZINC00657106
ATIPUO <---> ZINC00121398
ATIQAV <---> ZINC00121394
ATIQID <---> ZINC00075623
ATIQOJ <---> ZINC00369369
ATOJEY01 ATOJEY <---> ZINC04459083
ATONEC <---> ZINC00364176
ATOTZC10 <---> ZINC00098954 ZINC00098958 ZINC00098960 ZINC00098962
ATOWIP <---> ZINC01556309
ATPRCL01 ATPRCL10 <---> ZINC02513210 ZINC03814430 ZINC03861599 ZINC03874990 ZINC03874991 ZINC03874992 ZINC03881697 ZINC03881698 ZINC03881699 ZINC03977913 ZINC04475348 ZINC04475349 ZINC05383350 ZINC11592719 ZINC11592720 ZINC11592721 ZINC13783306
ATUTIS <---> ZINC00195205
ATUTUE <---> ZINC04284629
ATUVIU <---> ZINC00114134 ZINC00114138
ATUWAN <---> ZINC01700352 ZINC01700355 ZINC12403010
ATUZOE <---> ZINC01614326 ZINC12359038
AUSTIN <---> ZINC14858275 ZINC14858276 ZINC31160792 ZINC31160796
AUTUMN <---> ZINC15159246 ZINC15159247 ZINC15159248 ZINC15159249
AVAGOT <---> ZINC12384103
AVISON <---> ZINC08636792
AVOZIU <---> ZINC02570101
AVOZOA <---> ZINC02152327
AVUNIO <---> ZINC00640978
AVURAK01 AVURAK <---> ZINC05937031
AWOBOD <---> ZINC03672649
AWONAB <---> ZINC03953863 ZINC08295249 ZINC12671097 ZINC12671099 ZINC12671106 ZINC22057869
AWUBID <---> ZINC00302896
AWUCAW <---> ZINC00823072 ZINC00823073
AWUCOK <---> ZINC18010797
AWUKUY <---> ZINC00628841 ZINC00628844
AWUNIP <---> ZINC35973421
AWUNOV <---> ZINC15909496
AWUWOE <---> ZINC01845277
AWUWUK <---> ZINC02512920
AXAGEA <---> ZINC14809229 ZINC17125383 ZINC17125385
AXAGEL DILLEP <---> ZINC00119416
AXARAS ODENUH <---> ZINC00136134
AXIMAV <---> ZINC00339334 ZINC00339336 ZINC00339337 ZINC00339339
AXMQOL <---> ZINC03999135
AXODAS <---> ZINC02170854
AYEDOX <---> ZINC15769296
AYEDUD <---> ZINC06672639
AYEFUF <---> ZINC00085474
AYEGEQ <---> ZINC00453260
AYOHEB <---> ZINC00984394
AYOHIF <---> ZINC32299174
AYOHOL <---> ZINC02548316
AZAQUN <---> ZINC20111895 ZINC20111897
AZDCAR01 AZDCAR01 <---> ZINC12404985
AZDETO10 <---> ZINC05573596 ZINC05601774 ZINC17108393 ZINC17108395
AZEFIU <---> ZINC03672369
AZELAC10 AZELAC05 AZELAC03 AZELAC01 <---> ZINC01531036
AZETAC <---> ZINC00897437 ZINC01698540
AZIBYR02 AZIBYR01 <---> ZINC18055421
AZIDIW <---> ZINC01430471 ZINC01430472 ZINC01430473 ZINC01430474
AZLMID10 <---> ZINC01621154
AZMCHO10 <---> ZINC01688944
AZOBAS <---> ZINC00032304
AZOBEN01 AZOBEN04 AZOBEN12 AZBENC01 AZOBEN06 AZOBEN13 <---> ZINC03871618 ZINC12358663
AZOSUL01 <---> ZINC05842269
AZOZAQ AZOYUJ <---> ZINC15021162 ZINC15021164
AZPADS <---> ZINC19321765
AZPHEN10 <---> ZINC05196898 ZINC12358915
AZSTBA AZSTBA01 <---> ZINC03877523 ZINC08581421
AZUPOA <---> ZINC05733011 ZINC05733018 ZINC05733330 ZINC05733334
AZUQUH <---> ZINC44842348
BABBUB <---> ZINC02508141
BABFAL <---> ZINC04716437
BABYOS BABYOS10 <---> ZINC15053486 ZINC15053489 ZINC15053492 ZINC15053495 ZINC16957528
BACCAT10 <---> ZINC04262477
BADDAL10 BADDAL11 <---> ZINC13406334
BADDEP10 <---> ZINC13406338
BADPAX <---> ZINC01599976
BADVIL10 <---> ZINC00039103
BAFBEP <---> ZINC00265675
BAFFOE <---> ZINC04521452
BAFGUL01 BAFGUL <---> ZINC03958543 ZINC17160237
BAFHAS <---> ZINC05428541
BAFHEW <---> ZINC04947916
BAFLAV <---> ZINC03350352
BAFLOJ <---> ZINC01459893
BAFPED BAFPED10 <---> ZINC00159769
BAFVOT <---> ZINC00002086 ZINC00336994 ZINC00897244 ZINC02548423
BAFWUA <---> ZINC01589687
BAFXIP <---> ZINC00157080
BAGFIY01 BAGFIY <---> ZINC00004316
BAGJAU10 <---> ZINC01555403
BAGKID10 BAGKID01 <---> ZINC04367516
BAGREG <---> ZINC01872251 ZINC01872252 ZINC01872253 ZINC01872254
BAGTAE <---> ZINC03220794
BAGWIQ BAGWOW <---> ZINC06888997
BAGXAI <---> ZINC00056467
BAHIQU01 <---> ZINC00344449 ZINC03014253 ZINC17041950
BAHPIJ <---> ZINC01578312 ZINC05707300 ZINC08648347
BAHRIL <---> ZINC01648407
BAHWUD01 <---> ZINC00605688
BAJCIY02 BAJCIY01 <---> ZINC03861142
BAJGOI NASQAZ <---> ZINC01700870 ZINC02169800
BAJPIM <---> ZINC05273576 ZINC05273577 ZINC05273578 ZINC05273579
BAJYIU BAJYIU02 BAJYIU01 <---> ZINC00334873
BAJYOA <---> ZINC00900710 ZINC00900712
BAKBEU <---> ZINC16134274
BAKMUV01 BAKMUV <---> ZINC00084957
BAKRAG <---> ZINC00166640
BAKVEP <---> ZINC01040902 ZINC01040903
BALBOF <---> ZINC15272816 ZINC15272819 ZINC15272823 ZINC15272825 ZINC16889818
BALFEA <---> ZINC07369879
BALFOK <---> ZINC07143247
BALFUQ <---> ZINC07143566
BALGEB <---> ZINC13659077
BALNIN01 <---> ZINC04658555
BALQUB <---> ZINC13462409 ZINC13462411 ZINC13462413 ZINC13462415
BALRIP <---> ZINC02345567
BANFIG <---> ZINC00061833
BANJAB <---> ZINC04769258 ZINC16923694
BANJEF <---> ZINC03852271
BANJEG BANHOO03 BANHOO02 BANHOO BANHOO01 <---> ZINC00151184 ZINC12367622
BANTAM <---> ZINC00548784 ZINC00548786
BANWET <---> ZINC00447373
BANWIX <---> ZINC03431898
BANYIZ <---> ZINC16186301
BAPCAX <---> ZINC00053744
BAPJEH01 BAPJEH <---> ZINC00085626
BAPQOY <---> ZINC05331892
BARBAX <---> ZINC08698391 ZINC16082616
BARDUT <---> ZINC13493740
BARKAH <---> ZINC01081261
BARSAO02 BARSAO <---> ZINC19818178
BARVIA BARVIA01 <---> ZINC04016008
BARXAT <---> ZINC28759702
BASBAY <---> ZINC17527882
BASBEC <---> ZINC01584298
BASBED <---> ZINC01757836 ZINC04480105
BASBON <---> ZINC01747122 ZINC13543687
BASBUT <---> ZINC01583089
BASRES <---> ZINC05410038
BASVUM01 BASVUM <---> ZINC00390852
BATQIX <---> ZINC00402277 ZINC01725000 ZINC13407080
BATTIA <---> ZINC32099030
BAVCAC <---> ZINC36532621
BAVFIN <---> ZINC15109078 ZINC17130386
BAVFOT <---> ZINC15196107 ZINC15196109 ZINC15196111
BAVHUB <---> ZINC17020159 ZINC17020162
BAVLOZ <---> ZINC00967511 ZINC00967515 ZINC01482164 ZINC02000305 ZINC02038603 ZINC03831031 ZINC03861695 ZINC04228277
BAVTUN <---> ZINC04770210 ZINC04770212
BAVZUT <---> ZINC14453213 ZINC17142502
BAWBOQ <---> ZINC00525526
BAWMER <---> ZINC02039051 ZINC04073910 ZINC15955442 ZINC15955443 ZINC16983010 ZINC17287751
BAWMIV <---> ZINC03882227
BAWMUH01 BAWMUH <---> ZINC00135743
BAWNES <---> ZINC05554720 ZINC06613326 ZINC15153122 ZINC15153125
BAWNIW BAWNIW02 BAWNIW05 <---> ZINC00900730
BAWREW01 BAWREW <---> ZINC01561910
BAWTAU <---> ZINC17189374 ZINC17189377 ZINC17189380 ZINC17189383
BAWVOK <---> ZINC02024177
BAXNET <---> ZINC16922265 ZINC16922269 ZINC16922273 ZINC16922277
BAXNIY <---> ZINC00375901
BAXSEY01 BAXSEY <---> ZINC00134307 ZINC00134310 ZINC00134325 ZINC00156947 ZINC01070097 ZINC02539570 ZINC02539731 ZINC03956716 ZINC03956717 ZINC03956718 ZINC04028812 ZINC04282153 ZINC04282228 ZINC04282287 ZINC04521725 ZINC05227192 ZINC05227195 ZINC05227213 ZINC05227218 ZINC05227789 ZINC05227791 ZINC05842327 ZINC12359966 ZINC12359967 ZINC12359987 ZINC12359988 ZINC12502386 ZINC12502388 ZINC22064946 …
BAXTID <---> ZINC01638519 ZINC04974539
BAXTOJ <---> ZINC01643340 ZINC01643341
BAYDAG <---> ZINC00398358
BAYSOJ <---> ZINC08828824
BAYVOM <---> ZINC19321093
BAZGOY <---> ZINC17886255
BAZOCT <---> ZINC01734443 ZINC08628722
BAZPIC <---> ZINC29753774
BAZPOI <---> ZINC04262439
BAZPUO <---> ZINC14007500
BAZQAV <---> ZINC04115619
BAZSAW <---> ZINC14689738 ZINC14689740 ZINC14689742 ZINC14689744
BBCPEO01 <---> ZINC15772878
BBEZAM01 <---> ZINC00406945
BBMNBO <---> ZINC02451922 ZINC03913880
BBPHOL01 <---> ZINC00136156
BBTHLD <---> ZINC03160933
BBZCPO09 BBZCPO07 BBZCPO12 BBZCPO08 BBZCPO03 BBZCPO10 BBZCPO11 BBZCPO02 <---> ZINC04798747 ZINC04798753
BCAMPH <---> ZINC00157949 ZINC00157950 ZINC00157954 ZINC00157955
BCHBZP <---> ZINC00001919
BCODCA10 <---> ZINC00163466
BCPLGY20 <---> ZINC13522448 ZINC17173770 ZINC17173771 ZINC17173772
BCYMYC <---> ZINC00967754 ZINC01481737 ZINC04099038 ZINC04099039 ZINC04099040
BDACGU10 <---> ZINC04521088 ZINC04521089 ZINC04521090 ZINC04521091 ZINC05438220 ZINC06821683 ZINC06821694 ZINC15205350 ZINC15221353 ZINC15221356 ZINC15221359 ZINC15221362
BDDIGX <---> ZINC00338348 ZINC02047431 ZINC03860367 ZINC03860368 ZINC04831362 ZINC04831363 ZINC04831364 ZINC13552282
BDGHEP <---> ZINC05131832 ZINC12504388 ZINC12504389 ZINC12504390 ZINC12504391 ZINC16052531 ZINC22060015 ZINC22060018
BDGLOS10 ADTALO10 EFUWEI GLUCSA ADGALA03 GLUCSA03 ADGALA10 COKBIN ADTALO01 ADGALA01 BDGLOS01 GLUCSE02 ADMANN <---> ZINC00895026 ZINC00895055 ZINC00895084 ZINC00895350 ZINC00896165 ZINC00896167 ZINC00896168 ZINC00896169 ZINC00897147 ZINC00901155 ZINC01529206 ZINC01532520 ZINC01532549 ZINC01532557 ZINC02597049 ZINC03606262 ZINC03830678 ZINC03830679 ZINC03833800 ZINC03860903 ZINC03861213 ZINC0409565…
BDHACR <---> ZINC33802617
BDTOLE13 BDTOLE12 BDTOLE10 BDTOLE14 BDTOLE02 BDTOLE11 <---> ZINC00032315
BDTPAE <---> ZINC01559392
BEBKEZ MATHAQ <---> ZINC00237893 ZINC00237894 ZINC12376136
BEBLAW <---> ZINC15227346
BEBLID <---> ZINC00213098
BEBLIE <---> ZINC06514396 ZINC17041027
BEBLOJ <---> ZINC00395135
BEBMAW <---> ZINC00277808
BEBMIF <---> ZINC00225902 ZINC00225904
BEBMOL <---> ZINC00125229
BEBVEK <---> ZINC30691414
BEBWOU <---> ZINC01714802 ZINC16927132
BEBWUA <---> ZINC01710276 ZINC16921201
BECJEY <---> ZINC01587891
BECLOK01 BECLOK <---> ZINC00866197
BEDLEB01 BEDLEB <---> ZINC03775177 ZINC05767150 ZINC05767153 ZINC16952677 ZINC16953164 ZINC26252147
BEDLUR <---> ZINC00001473
BEDMAY <---> ZINC15161776 ZINC15161778 ZINC17109454 ZINC17109455
BEDWOX BEDWOX01 <---> ZINC03957570
BEFHAV <---> ZINC15198216 ZINC15198218 ZINC17141064 ZINC17141066
BEFHEZ <---> ZINC14453475
BEFSAG <---> ZINC05775247 ZINC05775265 ZINC05775422 ZINC05775441
BEFSEL <---> ZINC00330310
BEFTAI <---> ZINC01574950
BEFTOV01 FIXQEI BEFTOV <---> ZINC00155443 ZINC00155444
BEFTUB <---> ZINC04203900
BEFVAJ <---> ZINC00001187
BEFWOZ <---> ZINC01589409 ZINC05618649
BEGBOE <---> ZINC00087547
BEHWOA <---> ZINC14488787
BEHYOC <---> ZINC04900108 ZINC17354728 ZINC17354729 ZINC17354730 ZINC17354731 ZINC21984170 ZINC21984172 ZINC38337177
BEJCUP <---> ZINC04257301 ZINC12868093
BEJLIM <---> ZINC01466485
BEJVAN <---> ZINC08552431 ZINC08552432 ZINC08552433 ZINC08552434 ZINC17002301
BEJVIV <---> ZINC09659313 ZINC20149693
BEJVOB <---> ZINC01593844 ZINC04521699
BEKVIW <---> ZINC01672128
BEKVOC BEKVOC01 <---> ZINC12341763
BEKVUI <---> ZINC00398743
BELCUQ <---> ZINC01529201 ZINC01576485 ZINC01576486 ZINC01576487
BEMFUU <---> ZINC04521868
BEMJOS <---> ZINC33957324
BEMKIN <---> ZINC03158350 ZINC04099728 ZINC04099733 ZINC04099736
BEMLOU12 BEMLOU03 <---> ZINC03775575
BENAFP01 <---> ZINC00407004
BENBCL <---> ZINC04974526
BENBRN02 <---> ZINC01672863
BENCLN04 BENCLN03 BENCLN05 BENCLN02 <---> ZINC01540301
BENMOW04 BENMOW09 BENMOW03 BENMOW02 BENMOW06 BENMOW08 BENMOW07 BENMOW01 <---> ZINC00167246
BENTUJ <---> ZINC02168890
BENVUL <---> ZINC05052503 ZINC15444198
BENXIB JONYUG <---> ZINC14421771 ZINC14767877
BENZDC01 BENZDC10 <---> ZINC03845021
BENZIE02 BENZIE01 BENZIE03 BENZIE04 <---> ZINC00265747
BENZIL03 BENZIL04 BENZIL02 BENZIL BENZIL05 <---> ZINC01672966
BENZON10 <---> ZINC18142915
BENZSS02 BENZSS10 BENZSS05 <---> ZINC01867028
BEPMUE <---> ZINC00409158
BEPNIT01 BEPNIT <---> ZINC00391024
BEPTUL <---> ZINC01704488 ZINC02018482
BEPZAX NACVAL <---> ZINC12852751 ZINC12852754
BEQHIP <---> ZINC22055316
BEQKIR <---> ZINC01872310
BEQWEZ <---> ZINC00349622
BEQYAX <---> ZINC00053876
BEQYEB <---> ZINC00135772
BEQYIF <---> ZINC01693034
BERBEF <---> ZINC05551237 ZINC05551240
BERBOP01 BERBOP <---> ZINC00895230 ZINC01655440
BERFOT <---> ZINC01081179
BERKEO <---> ZINC15775397
BERKOY <---> ZINC01642161
BERTIB <---> ZINC00388409
BERTOH01 BERTOH <---> ZINC00152697
BERVID <---> ZINC00495199 ZINC00495200 ZINC00495201 ZINC00495202
BESGEL <---> ZINC00158025
BESKAL BESKAL03 <---> ZINC00001507
BESKEP <---> ZINC00388280
BESNAO BESNAO01 <---> ZINC02854399
BESSIC <---> ZINC03121935
BESTOI <---> ZINC01571349 ZINC01571350 ZINC01571351 ZINC01571352
BETBOR <---> ZINC01604586
BETLER <---> ZINC19363576 ZINC19363577 ZINC19363578
BETMET <---> ZINC38339167
BEVBAF <---> ZINC00002137
BEWDEN <---> ZINC01660306
BEWHUG <---> ZINC16940609 ZINC17139932 ZINC17139934 ZINC17139936
BEWJAO <---> ZINC00000803 ZINC00364354
BEWQAV01 <---> ZINC08700325 ZINC13644618
BEWYIL BEWYIL01 <---> ZINC01530757
BEWYUY01 BEWYUY <---> ZINC02531041
BEXLUL BEXLUL01 <---> ZINC00056620 ZINC00056621
BEXSIG10 BEXSIG <---> ZINC05141531 ZINC05141532 ZINC05141719 ZINC05141720
BEXXEH <---> ZINC01612789 ZINC01612790 ZINC17176164
BEYBAI <---> ZINC01041383 ZINC01041384 ZINC13467568
BEYHIW <---> ZINC06087717
BEYQEB <---> ZINC16998566
BEYTOO <---> ZINC01568145
BEYTUV <---> ZINC02026033 ZINC02026036
BEYVEH01 BEYVEH <---> ZINC00301002
BEYZEK <---> ZINC01556210
BEZJIA <---> ZINC02038104
BEZSAA <---> ZINC01681124
BEZSEE <---> ZINC15115434 ZINC15115436 ZINC15115438 ZINC15115440
BEZTAB <---> ZINC17351923 ZINC17351925 ZINC17351927 ZINC17351929
BEZTEF <---> ZINC16990388 ZINC17311195 ZINC17311198 ZINC17311199 ZINC17311201
BEZWEI <---> ZINC00001910
BEZWUY <---> ZINC05495871 ZINC05495872
BHHPHE <---> ZINC00007601 ZINC00020230
BHPNPH <---> ZINC20823173 ZINC20823176 ZINC20823179 ZINC20823182
BHYACR <---> ZINC00395679 ZINC00395680
BIBSEK <---> ZINC00601270
BIBZOC <---> ZINC02959735
BIBZUI <---> ZINC05899067
BICBAR <---> ZINC05539621
BICBIZ <---> ZINC05377274
BICCIZ <---> ZINC19594578
BICINE01 BICINE <---> ZINC01683490
BICNUW <---> ZINC04709982
BICSUC <---> ZINC03163777
BICUCL01 SOKCOK <---> ZINC00640469 ZINC00898448 ZINC04082352 ZINC19632769 ZINC19899010 ZINC19899011 ZINC31502675
BICVIS01 NAHNOZ BEYDEO NAHNOZ01 BICVIS <---> ZINC00389770 ZINC00389771 ZINC00389773 ZINC12359961
BIDJIH <---> ZINC04202501
BIDJON <---> ZINC03793045
BIDKOO <---> ZINC04521530 ZINC04521531
BIDLOP01 BIDLOP <---> ZINC00388754
BIDQEK <---> ZINC02023619
BIDTOY <---> ZINC16682059
BIDVOA <---> ZINC13487233
BIFPEL BIFPEL01 <---> ZINC00388418
BIFQIR <---> ZINC38591871 ZINC38591873
BIGSUF <---> ZINC00039562
BIGVES <---> ZINC15159067 ZINC17142474
BIGVOC <---> ZINC14817233 ZINC14817234 ZINC14817236 ZINC14817237
BIGXAQ <---> ZINC01718650
BIHGUV <---> ZINC03831470 ZINC03831472 ZINC03831473 ZINC03977737 ZINC03995962 ZINC03995964 ZINC03995966 ZINC03995968 ZINC04245682 ZINC09214621 ZINC11726812 ZINC21985248 ZINC33943585 ZINC33943586
BIHPAK BIHPAK02 <---> ZINC13982374
BIHVUK <---> ZINC05257272
BIHXAS <---> ZINC00047538
BIHYEW10 <---> ZINC00001728
BIINDO <---> ZINC05974842
BIJDII <---> ZINC00547824 ZINC00547825 ZINC00547826 ZINC00547827
BIKBIG <---> ZINC19359198
BIKCEE <---> ZINC02004043
BIKPOA10 <---> ZINC00368669
BILCII10 <---> ZINC00156081
BILCOO11 BILCOO10 <---> ZINC00399894
BILCUU10 <---> ZINC01671470
BILGEI <---> ZINC17141258 ZINC17141260
BILHAF01 <---> ZINC00538026
BILNOZ01 <---> ZINC01727389
BILSAQ <---> ZINC04098829 ZINC08465495 ZINC13309259 ZINC13309261
BILVIC <---> ZINC01093936 ZINC04199991
BILWEZ <---> ZINC00283531
BIMCEG <---> ZINC04262566 ZINC19943207 ZINC19943209
BIMJEM <---> ZINC00000828 ZINC01842638
BIMKUD <---> ZINC15159055 ZINC15159056
BIMPTS <---> ZINC05432454
BIMTIB <---> ZINC00226786
BIMVAV <---> ZINC02571857
BIMVEZ <---> ZINC00155209
BINLEP <---> ZINC00251627
BINMEQ04 BINMEQ02 BINMEQ01 <---> ZINC13165718
BINOCB <---> ZINC32226268
BIOTIN10 BIOTIN01 <---> ZINC01532548 ZINC02169824 ZINC03830315 ZINC03830316 ZINC03830317 ZINC03830318
BIOTME10 <---> ZINC02121285 ZINC03650319 ZINC04038545 ZINC05005296 ZINC05005298 ZINC05224322
BIOTND <---> ZINC04321698
BIPDIN <---> ZINC16953167 ZINC17191511
BIPHEN04 BIPHEN03 BIPHEN01 <---> ZINC00968250
BIPHIM <---> ZINC00096925
BIPJUF <---> ZINC01764711
BIPPAR <---> ZINC01579873 ZINC05663194
BIPXAZ <---> ZINC00902209 ZINC00902211 ZINC00902215 ZINC00902217 ZINC19735371 ZINC19735372 ZINC19735373 ZINC19735374
BIPYRL03 BIPYRL04 <---> ZINC00105227
BIQUOL <---> ZINC00155640
BIRKIW01 BIRKIW02 BIRKIW03 BIRKIW <---> ZINC01617253
BIRKUI AJULAS <---> ZINC01081171
BIRRUP BIRRUP01 <---> ZINC00112134 ZINC19857060
BIRWUU01 BIRWUU <---> ZINC00142488
BIRXOP <---> ZINC05934859 ZINC05934860
BIRYIK11 BIRYIK10 <---> ZINC00967325
BISJAO01 <---> ZINC00388905
BISKET <---> ZINC03875600
BISMEV10 BISMEV04 BISMEV07 BISMEV09 BISMEV BISMEV02 BISMEV08 BISMEV01 <---> ZINC03812874
BISYIL <---> ZINC02819923
BITVUV <---> ZINC01586661
BITZAF <---> ZINC00049154
BIUREA <---> ZINC04284404
BIVJAR01 BIVJAR <---> ZINC04896360 ZINC04896361 ZINC05412794 ZINC05412804
BIVLIB <---> ZINC12653067
BIVQUT <---> ZINC06492608
BIVRAA01 BIVRAA <---> ZINC32100294
BIVTUV BIVTUV01 <---> ZINC01532740 ZINC01549593 ZINC02013424 ZINC03581021 ZINC03860635 ZINC03940374 ZINC05783661 ZINC08551223 ZINC12359024 ZINC12405009 ZINC13310995
BIVVAD <---> ZINC02145398
BIVYOU <---> ZINC00156493
BIVYUA <---> ZINC00160899
BIWJAS01 <---> ZINC03887303 ZINC04151985
BIWWIO <---> ZINC00487464
BIWZIR <---> ZINC16927957 ZINC16927961
BIXGIY BIXGIY03 BIXGIY02 <---> ZINC00001195
BIXNUS <---> ZINC28703762
BIZCIW <---> ZINC01690954
BIZCUJ <---> ZINC00401761
BIZDEU <---> ZINC01433345
BIZFAS <---> ZINC21982724
BIZFIA <---> ZINC00153331
BIZFUM <---> ZINC00096691
BIZHIB BIZHIB04 YADSOL BIZHIB03 BDGPGL BIZHIB01 BIZHIB02 <---> ZINC03978767 ZINC04213634 ZINC04262249 ZINC04283892 ZINC04283894 ZINC04283896 ZINC05225520 ZINC05226277 ZINC11681040 ZINC11681044 ZINC11681047 ZINC11681054 ZINC15449274
BIZNUU <---> ZINC04025698 ZINC04025699 ZINC04025700 ZINC04025701 ZINC05166367 ZINC12655531 ZINC12655536 ZINC16028802 ZINC16028804
BIZPAC <---> ZINC17002283 ZINC17149079 ZINC17149082 ZINC17149084 ZINC17149087
BIZXAK <---> ZINC03228153
BIZXUE <---> ZINC01541051 ZINC01576226
BIZYOZ <---> ZINC32099838
BMAMNB <---> ZINC04900824 ZINC04900825
BMOPAN <---> ZINC05064321
BNCPHY <---> ZINC03957486 ZINC15444196
BNPYRE11 BNPYRE10 <---> ZINC01530818
BNZQUI02 BNZQUI BNZQUI03 <---> ZINC00895247
BOANDR <---> ZINC17300136 ZINC17300138 ZINC17300140 ZINC17300142
BOBBEA <---> ZINC22016622
BOBFIH <---> ZINC31168268
BOBHOP <---> ZINC19319127
BOBZAC02 <---> ZINC00157193
BOCFAA10 BOCFAA <---> ZINC05567060 ZINC05567061
BOCGLP02 BOCGLP01 <---> ZINC01579351 ZINC04534347
BOCJAF <---> ZINC07986602 ZINC07986603 ZINC07986604 ZINC07986605 ZINC13109402 ZINC13109403 ZINC13109404 ZINC13109405
BOCLEK BICSAH <---> ZINC01585121
BOCMOV01 BOCMOV <---> ZINC00608186
BOCMUB <---> ZINC04715092
BOCRIU <---> ZINC00522882
BOCROA <---> ZINC04859720
BOCSIV01 BOCSIV <---> ZINC01706735
BOCTOC <---> ZINC09033930 ZINC12661729 ZINC14416992 ZINC14416994 ZINC14416996 ZINC14416998 ZINC16943168
BOCYOI <---> ZINC05104153
BODBUR <---> ZINC05447673
BODFEF <---> ZINC01682600 ZINC16082792
BODKIO BODKIO02 BODKIO03 BODKIO01 <---> ZINC16890894 ZINC16890895
BODPEP <---> ZINC01753102
BODSIW <---> ZINC02391420
BODVOG <---> ZINC00295905 ZINC00295906 ZINC00295907
BODXOH BODXIB <---> ZINC19319129
BOFDEF <---> ZINC02005674 ZINC05751127
BOFSOE <---> ZINC01589063 ZINC01589064 ZINC01589065 ZINC01589066
BOFZOL <---> ZINC02384848 ZINC33807478 ZINC33807479 ZINC33807480
BOGCIJ <---> ZINC17142503 ZINC17142504
BOGSIA <---> ZINC04976072
BOGSOG <---> ZINC01994638 ZINC04474522
BOHJUD <---> ZINC04656478 ZINC12410332
BOHMIU <---> ZINC05120853 ZINC05647109
BOHPOD <---> ZINC00102690
BOHRAS <---> ZINC05740968 ZINC05740970
BOJFIQ <---> ZINC05129091
BOJFOW <---> ZINC05124993 ZINC16979510
BOJSOI <---> ZINC03044851
BOKLAO <---> ZINC00083383
BOKSEZ <---> ZINC22061774
BOKVOM BOKVOM01 <---> ZINC02141680
BOKVUS <---> ZINC04216936 ZINC11681316 ZINC11681321 ZINC11681324 ZINC11681329 ZINC17003454
BOKXII <---> ZINC05390513 ZINC13222441
BOLBOT01 <---> ZINC08579269 ZINC17949002 ZINC19912120
BOLCUA11 BOLCUA <---> ZINC02359836
BOLGOZ <---> ZINC01649280
BOLKUI <---> ZINC15115714 ZINC15115716 ZINC15115718 ZINC15115720
BOLNAR <---> ZINC00056519
BOLNEW <---> ZINC03861066
BOLNUL <---> ZINC02567897 ZINC03861772 ZINC03861773 ZINC04557017 ZINC04557018 ZINC04557019 ZINC04557020 ZINC13542428 ZINC15205784
BOLPEX <---> ZINC04786935 ZINC13209834
BOLPOH <---> ZINC00135709
BOLWEE <---> ZINC01582902 ZINC01582937 ZINC01582938 ZINC01582939
BOLYOQ <---> ZINC01698218 ZINC04963693
BOMKOD04 BOMKOD02 BOMKOD BOMKOD05 BOMKOD01 <---> ZINC01088216
BOMKUJ01 BOMKUJ <---> ZINC00388288
BOMPAU <---> ZINC01594973
BONJIY <---> ZINC02072668
BONLOF <---> ZINC00388305
BOPFAO <---> ZINC00503077
BOPMAU <---> ZINC01581258
BOPMEY <---> ZINC01653244
BOPMIC10 <---> ZINC00153866
BOPPIP <---> ZINC21986186 ZINC21986188
BOPREO <---> ZINC17005603
BOPSAA04 BOPSAA03 BOPSAA05 BOPSAA02 BOPSAA10 <---> ZINC01510005
BOPSEE10 BOPSEE11 <---> ZINC00157472
BOPSOO <---> ZINC00396095
BOPXEJ <---> ZINC00068655 ZINC00518973 ZINC01081065 ZINC02558637 ZINC04081957 ZINC04095887 ZINC04096022 ZINC04304314 ZINC04304316 ZINC04350153 ZINC04350160 ZINC05934041 ZINC13424760 ZINC13542491 ZINC13542492 ZINC15206336 ZINC15206489 ZINC15206493 ZINC15956273
BOQCEP <---> ZINC03030784
BOQCIT <---> ZINC08438013 ZINC08438014 ZINC08636766 ZINC12340624
BOQCUF09 BOQCUF01 LCYSTN23 BOQCUF05 BOQCUF02 LCYSTN24 BOQCUF06 LCYSTN04 BOQCUF10 BOQCUF BOQCUF04 LCYSTN27 BOQCUF08 LCYSTN22 BOQCUF03 LCYSTN25 BOQCUF07 LCYSTN21 <---> ZINC00895042 ZINC00895347
BOQFUI BOQGAP <---> ZINC00060947 ZINC01100776 ZINC04262301 ZINC12342520
BORDOB CUCKEQ BORDUH <---> ZINC04204375
BORXEL <---> ZINC01622464 ZINC02007530
BORYUC <---> ZINC20034912
BOSCIW <---> ZINC05091151
BOSHIA <---> ZINC00394342
BOSLAX <---> ZINC00164635
BOSMUS <---> ZINC03850742
BOSYIR <---> ZINC04025748
BOTLOL <---> ZINC04097780 ZINC49600292
BOTMIG10 BOTMIG <---> ZINC03979049
BOTSOT <---> ZINC00402822
BOTSTZ <---> ZINC04265269
BOTYIT <---> ZINC01571020
BOTZEQ <---> ZINC01586538
BOTZIU <---> ZINC00161784
BOVBAP <---> ZINC05224643 ZINC05224647 ZINC05224655 ZINC05224661 ZINC12358737 ZINC12358738 ZINC12358739 ZINC12358740
BOVBOE <---> ZINC01642348
BOVCOF <---> ZINC02563822
BOVTUB <---> ZINC16991009 ZINC17312836
BOVTUC <---> ZINC02510136
BOVYUH <---> ZINC03243858
BOWJIG <---> ZINC01787697
BOWMEF <---> ZINC12433090
BOWNEG <---> ZINC00316808
BOWTEN <---> ZINC08562016
BOWWAL <---> ZINC04336050
BOWYUI <---> ZINC14159452
BOWZAO <---> ZINC01583583
BOWZOC <---> ZINC05573831
BOXFAV <---> ZINC01807180
BOXFOJ <---> ZINC01851952 ZINC02025849
BOXJON <---> ZINC01695341 ZINC02545167 ZINC17325834 ZINC17325836
BOXKEE <---> ZINC00396744 ZINC00396745 ZINC00396746 ZINC12341544 ZINC19877638 ZINC19877642
BOYCUO <---> ZINC00771864 ZINC19300164
BOYDID <---> ZINC05363585 ZINC05363593
BOYDOJ <---> ZINC00173124 ZINC06665118
BOYDUP <---> ZINC00013560
BOYHED <---> ZINC00054811 ZINC00054812
BOYHIH <---> ZINC05921125
BOZETY BZOYEY <---> ZINC00154692 ZINC15768489 ZINC31623337
BOZGON <---> ZINC02159481
BOZLAD <---> ZINC05828397
BOZPEL <---> ZINC03860152 ZINC03860153
BOZXUJ BOZXOD BOZYAQ <---> ZINC01588535 ZINC17142179 ZINC17142180 ZINC17142181
BPBUDO <---> ZINC03886812
BPCBZS11 <---> ZINC00186318
BPELAM <---> ZINC14638385 ZINC14638387 ZINC14638389 ZINC14638391
BPHENO10 BPHENO11 BPHENO03 BPHENO12 <---> ZINC00968233
BPHSUL02 BPHSUL01 <---> ZINC00640754
BPIMDZ <---> ZINC05731352 ZINC19810765
BPPHIM <---> ZINC00360856
BPPHOY <---> ZINC01612964
BPPRTO <---> ZINC02028824
BPROMA01 BPROMA10 APROMA10 GPROMA10 <---> ZINC03901848 ZINC03901849 ZINC03901850 ZINC03901851 ZINC05574451 ZINC05730023 ZINC13550867 ZINC13550870
BPSOME10 <---> ZINC01587326
BPSUCA01 <---> ZINC00333830
BPTPCA10 BPTPCA01 <---> ZINC04600484 ZINC04600485
BRABZA01 BRABZA <---> ZINC02545431
BRACNL10 <---> ZINC00119264
BRACPH01 BRACPH02 <---> ZINC00080820
BRACTN <---> ZINC00149704
BRAMNQ10 <---> ZINC05026425
BRBIPH <---> ZINC00967435
BRBNIT <---> ZINC00164599
BRBZAL01 BRBZAL <---> ZINC02810069 ZINC04947477
BRBZAP BRBZAP02 BRBZAP01 <---> ZINC00388063
BRCHAL <---> ZINC04242086 ZINC17286721
BRDEOC <---> ZINC01707326 ZINC05014667 ZINC05014670 ZINC17429981
BREBSA BREASA BRSATO <---> ZINC16926393 ZINC16926397 ZINC16926401 ZINC16926404
BREFEL <---> ZINC03871767 ZINC03947487 ZINC03947488 ZINC03947489 ZINC03995883 ZINC13468650 ZINC14011232 ZINC14011235 ZINC14011238 ZINC14011240 ZINC33413509 ZINC36532640 ZINC36532641
BRESTO10 BRESTO11 <---> ZINC17417709 ZINC17417711 ZINC17417714 ZINC17417717
BRHSNT <---> ZINC17106947 ZINC17106949 ZINC17106951 ZINC17106952
BRMACA01 BRMACA <---> ZINC03860231
BRMBZN <---> ZINC02140876
BRMNPQ10 <---> ZINC01593831
BRNAPQ <---> ZINC00368409
BROANT <---> ZINC01608868
BROPOS <---> ZINC00608221
BRPDON <---> ZINC01707162 ZINC05004966 ZINC17429823 ZINC17429830
BRPHPH <---> ZINC35327173 ZINC35327176
BRPRBZ <---> ZINC01530753
BRPVAM <---> ZINC01601255
BRZBRA <---> ZINC00498279
BSALAP01 <---> ZINC00101108
BSULFA BSULFA01 <---> ZINC00280904
BTCRDX <---> ZINC01592178 ZINC04918126
BTOLYL01 BTOLYL <---> ZINC08444949
BUBDOR <---> ZINC05553018
BUBLIT01 BUBLIT <---> ZINC01504303
BUBNAN <---> ZINC05172661 ZINC05172663
BUBXUR <---> ZINC01574833 ZINC01574834 ZINC01574835 ZINC01574836
BUCACT01 <---> ZINC01736714 ZINC07996174
BUCHCX <---> ZINC00346137 ZINC00346138
BUCVAW <---> ZINC00000504
BUDDAF <---> ZINC00053907 ZINC12375724
BUDKIV <---> ZINC00092914
BUDMOD <---> ZINC04309722
BUDMUJ <---> ZINC03866595
BUDPAS <---> ZINC05546026
BUDPEW <---> ZINC00066883
BUDQIB <---> ZINC00229015
BUDSOJ <---> ZINC00157484
BUDSUP <---> ZINC03346499 ZINC03346500
BUDTAW <---> ZINC00268896 ZINC03671079
BUDVIG <---> ZINC05614979
BUDXOO <---> ZINC04403972 ZINC16891955
BUDYAB <---> ZINC45299877
BUDYOP <---> ZINC03898853 ZINC04901212
BUDZEG <---> ZINC00208027 ZINC00208030
BUFBAG <---> ZINC45289145
BUFBIO <---> ZINC03075602
BUFCOU <---> ZINC01542927
BUFDOV <---> ZINC01681580
BUFDOW <---> ZINC00164148
BUFDUC <---> ZINC07930725 ZINC43776491
BUFFAK <---> ZINC13627440
BUFFUE <---> ZINC00621582
BUFGIS01 BUFGIS <---> ZINC04108992
BUFGOZ <---> ZINC00119007
BUFGUE <---> ZINC02558655 ZINC12417533 ZINC17305660 ZINC17305662 ZINC18127845 ZINC18272022
BUFGUF <---> ZINC00122226
BUFMAR <---> ZINC00368988
BUFMIZ <---> ZINC00172410
BUFVEE <---> ZINC04171714
BUFVII <---> ZINC06659128
BUFZIM <---> ZINC01404541 ZINC01404543
BUGDEM <---> ZINC00549977
BUGJOC <---> ZINC04215629
BUGPEY <---> ZINC02187259 ZINC02187260 ZINC17185371
BUGXUW <---> ZINC02566734
BUHDOX <---> ZINC04701343 ZINC12414014
BUHFOZ <---> ZINC01646380
BUHGOA <---> ZINC00895146 ZINC01742215
BUHJAP <---> ZINC13435480 ZINC13435483 ZINC22063303 ZINC22063305
BUHJET <---> ZINC22002622 ZINC22002625
BUHVAB <---> ZINC00405819
BUJJEV <---> ZINC02025492 ZINC02025496 ZINC02025498 ZINC02025501
BUJMIC <---> ZINC01610295 ZINC06378804
BUJSAB <---> ZINC04370893
BUJTOQ <---> ZINC00155934
BUJVAE <---> ZINC00438604
BUJVEI <---> ZINC05287888
BUJYEL <---> ZINC38338185 ZINC38338186 ZINC38338187 ZINC38338188
BUKJOG10 <---> ZINC00164674 ZINC19075763
BUKVEI <---> ZINC02039864 ZINC02083320 ZINC02083321 ZINC03947592 ZINC03947593
BULFAP VUYCEX BULDUH <---> ZINC02013138 ZINC02040478 ZINC02040479 ZINC04916155 ZINC05481923 ZINC38321796
BULJAT <---> ZINC01731945
BUMXOW10 <---> ZINC18099779
BUMXUC10 <---> ZINC17063035
BUNGIA BUNGIA01 <---> ZINC00239015
BUNJAV01 BUNJAV <---> ZINC03593622
BUNKOK12 BUNKOK11 BUNKOL BUNKOL10 <---> ZINC00607918 ZINC01850314
BUNSIM11 <---> ZINC02034583
BUPQAE01 <---> ZINC02534484
BUPRGB10 <---> ZINC04082090 ZINC04082091 ZINC04082093 ZINC04082095
BUPRIN <---> ZINC01589135
BURGOK <---> ZINC01728651
BURLIJ <---> ZINC01731782 ZINC01731783 ZINC01731784 ZINC01731785
BURLOP <---> ZINC01731772 ZINC01731773 ZINC01731774 ZINC01731775
BUSTUE <---> ZINC14859451 ZINC14859452 ZINC14859453 ZINC14859454
BUTBNZ <---> ZINC00968669
BUTDID <---> ZINC03851668
BUTPOV BUTPOV01 <---> ZINC00037541
BUWCAX <---> ZINC00225429
BUWMUB <---> ZINC14696907 ZINC14696909 ZINC14696911 ZINC14696913
BUWXIA BUWXIA01 <---> ZINC02526780 ZINC05765327 ZINC05765578 ZINC05765621
BUWXUM <---> ZINC07078742
BUWZAU <---> ZINC03860467 ZINC03947477 ZINC03947478 ZINC05224986 ZINC05224991 ZINC12349995 ZINC12349998 ZINC16968511 ZINC36532671
BUXCOM <---> ZINC04235224
BUXXIB <---> ZINC15158263 ZINC17107217 ZINC17107220
BUYJIO <---> ZINC05662666 ZINC14918921 ZINC14918922 ZINC14918924
BUYNAC <---> ZINC02392200
BUYRIW10 <---> ZINC01561918
BUYROC10 <---> ZINC05004075 ZINC05004076 ZINC05860939 ZINC17163808
BUYXEY10 <---> ZINC01576665 ZINC01576666 ZINC01576667 ZINC01576668
BUYYID10 <---> ZINC00393248 ZINC03927798 ZINC04533105 ZINC04533106 ZINC04533107 ZINC04533108 ZINC16265012 ZINC16265016 ZINC16265020 ZINC16265024 ZINC21991579 ZINC21991582 ZINC21991584 ZINC21991586 ZINC33952942
BUYZUQ01 BUYZUQ <---> ZINC04030021
BUZFEH <---> ZINC01607561
BUZWAU <---> ZINC02701439
BXCGPL BXGLPR <---> ZINC01529246 ZINC02004342
BXCPAL <---> ZINC01703144 ZINC02169836
BXLAZC01 BXLAZC <---> ZINC02379441 ZINC02379466
BXPROL02 BXPROL01 BXPROL <---> ZINC00056436 ZINC00056437
BZALSC01 BZALSC10 <---> ZINC00018297 ZINC08579559 ZINC31302503
BZAMID02 BZAMID01 BZAMID04 BZAMID06 BZAMID05 BZAMID <---> ZINC00152996
BZANPC10 <---> ZINC00056233
BZAZIN02 BZAZIN11 <---> ZINC01666677 ZINC08579909 ZINC15990270 ZINC15990271
BZAZPO BZAZPO01 <---> ZINC01036792
BZCPRO11 BZCPRO <---> ZINC01576171 ZINC01576172 ZINC01576173 ZINC01576174
BZCPTK01 BZCPTK20 <---> ZINC01024607 ZINC05888122 ZINC38337685
BZCPTM20 <---> ZINC17013434
BZDIOX01 BZDIOX02 <---> ZINC00262400
BZFLRN <---> ZINC01704033
BZHYDX02 BZHYDX01 BZHYDX <---> ZINC00133431
BZMALA <---> ZINC06661085
BZMECA <---> ZINC16978821 ZINC16978824 ZINC16978825 ZINC16978828
BZMETA <---> ZINC19170245
BZMPIZ CDBMPI10 TBZOPZ01 <---> ZINC00998985 ZINC00998988 ZINC16225899
BZOBPH <---> ZINC03122060
BZOINN03 BZOINN BZOINN01 <---> ZINC00000076 ZINC00236100
BZOLCT <---> ZINC03244854 ZINC03244856
BZOMOR <---> ZINC00110505
BZONTR <---> ZINC00899417
BZOOND10 <---> ZINC04280706 ZINC04280707 ZINC04280708 ZINC04280709 ZINC24738304 ZINC24738309 ZINC24738316 ZINC24738321
BZOPIP <---> ZINC00209924 ZINC00209925 ZINC12341302
BZOYTC <---> ZINC00398466
BZPHOT BZPHOT01 <---> ZINC01555311
BZTANO10 <---> ZINC04656483 ZINC12410333
BZTETO <---> ZINC01036032 ZINC01036033
BZTIEP <---> ZINC01596210
BZTPDO BZTPDO01 <---> ZINC00162011
BZTYRE <---> ZINC01701869 ZINC02036673
BZXGPL10 <---> ZINC04270581 ZINC04270584 ZINC04270587 ZINC04270590
BZYACO <---> ZINC12349443 ZINC38139289
BZYIND <---> ZINC01043184 ZINC01043185
CABBIQ CABBIQ01 <---> ZINC01532732
CABCIR01 CABCIR <---> ZINC00538440
CABNEY <---> ZINC02573523
CABPYR10 <---> ZINC00154867
CABVAD <---> ZINC15858174
CABWEH10 <---> ZINC02242333
CABWUY <---> ZINC03107764
CACBAK01 CACBAK <---> ZINC17161991
CACDAM <---> ZINC00388166
CACDEQ <---> ZINC00170224 ZINC00170226
CACDOA <---> ZINC00404295
CACFES <---> ZINC05270200 ZINC16020938 ZINC16020940
CACFIW <---> ZINC00967330
CACGLY10 <---> ZINC01575547
CACHAC <---> ZINC00000687 ZINC01693379 ZINC01693380 ZINC04214241
CACHIX <---> ZINC00206805
CACMUP <---> ZINC13601668 ZINC33304791
CACPXL <---> ZINC01701332 ZINC17020443 ZINC17423238 ZINC17423245 ZINC17423249
CACTOQ <---> ZINC01667288 ZINC03122318
CADMEA <---> ZINC04343934
CADMUP <---> ZINC47843964
CADSEF <---> ZINC12559256
CADVOS <---> ZINC00039896 ZINC04530768 ZINC04530769 ZINC04530770 ZINC04530771 ZINC05239898 ZINC05239901 ZINC12360024 ZINC14515437 ZINC14515439 ZINC14515441 ZINC16942599
CADWAF <---> ZINC01704821
CAFBIU <---> ZINC03921090
CAFMIF <---> ZINC06660936
CAFVAG <---> ZINC04878978
CAGPUV CAGPUV01 <---> ZINC00155631
CAGWOW <---> ZINC00001051
CAGWUC <---> ZINC03812994
CAGXAJ01 CAGXAJ <---> ZINC00002116
CAHCIX <---> ZINC05515576
CAHCOD <---> ZINC00901367
CAHDAQ <---> ZINC04528806
CAHVUC <---> ZINC01675909 ZINC02045605
CAJWEQ01 <---> ZINC00404349
CALKNL <---> ZINC01565327 ZINC05432368
CALNVA10 <---> ZINC01690014 ZINC01742210
CALQIQ CALQIQ01 <---> ZINC02243056 ZINC03983924 ZINC16082001 ZINC16082003 ZINC16082005
CAMCBX10 <---> ZINC04701667 ZINC04701668 ZINC16954792
CAMJOP <---> ZINC04521973
CAMPHX10 <---> ZINC12341815 ZINC12410493
CAMPQU <---> ZINC01555409 ZINC01555410
CAMSIT <---> ZINC01608858
CAMSOZ <---> ZINC12957450
CANBUP <---> ZINC03850295 ZINC13409261
CANCOK01 CANCOK <---> ZINC00061589 ZINC17289852
CANDEB01 CANDEB <---> ZINC00164425
CANDIN CANDIN01 <---> ZINC08143882 ZINC17611186 ZINC17653611
CANDOM10 CANDOM01 <---> ZINC01530831
CANDUR <---> ZINC00004724
CANELL <---> ZINC00898774 ZINC01849995 ZINC14611539 ZINC14611540
CANFED <---> ZINC01530803
CANHEE <---> ZINC01608591
CANMEJ <---> ZINC00031214 ZINC12367601 ZINC12367602 ZINC12367603
CANMOT <---> ZINC00059535
CANNOL <---> ZINC01530833
CANREN10 <---> ZINC01448344 ZINC02113683 ZINC03881648 ZINC04073907 ZINC04073908 ZINC04073909 ZINC05534963 ZINC05534967 ZINC11678010 ZINC14984335 ZINC14984337 ZINC14984339 ZINC21983581 ZINC21983583 ZINC21983585 ZINC35565070 ZINC35565071 ZINC35565072 ZINC35565073
CANXUK <---> ZINC00003877 ZINC03780898
CAPLAC CAPLAC01 <---> ZINC05133576
CAPLAG <---> ZINC06200978 ZINC06200980 ZINC06201213 ZINC06201216
CAPMSU CXPMSO01 CXPMSO <---> ZINC00169502 ZINC07698895
CAPRYL <---> ZINC00157259
CAPSID <---> ZINC15200461 ZINC15200463 ZINC15200465 ZINC15200467
CAPYOH <---> ZINC02944926
CARDOO <---> ZINC04289464
CARHAF <---> ZINC00275500
CARZOK <---> ZINC08618354
CASBII <---> ZINC22053186 ZINC22053191 ZINC22053196 ZINC22053201
CASGEI01 CASGEI <---> ZINC01566855
CASGIM CASGIM01 <---> ZINC03028806
CASGOS <---> ZINC02275778
CASHOT02 CASHOT CASHOT03 <---> ZINC05185169
CASJUC <---> ZINC08834011 ZINC09494271 ZINC09494274 ZINC09974852 ZINC09974853 ZINC12406299 ZINC12406301 ZINC12406303 ZINC12406305 ZINC12655527
CASLIS <---> ZINC16431674
CASNEQ <---> ZINC01402887 ZINC04054002
CASPIW <---> ZINC00347810
CASQAP CASQAP01 <---> ZINC01583709
CASQUJ <---> ZINC00061587
CATBAB <---> ZINC13744607
CATCOL13 CATCOL12 CATCOL01 <---> ZINC13512214
CATGOU <---> ZINC04117219
CATOLS <---> ZINC02146822
CATQOD <---> ZINC00950003 ZINC04747275 ZINC04747277 ZINC04747279 ZINC04747281 ZINC11990694 ZINC11990695 ZINC11990696
CATVAL <---> ZINC14510245 ZINC14510248
CATXUQ <---> ZINC02021243 ZINC02021244 ZINC02021245 ZINC02021246
CAVBAC10 <---> ZINC17131222 ZINC17131224 ZINC17131226 ZINC17131228
CAVDEI <---> ZINC04202510
CAVDIM <---> ZINC17194989
CAVGEL <---> ZINC01385210 ZINC19594774
CAVQAR <---> ZINC13406330
CAVQEV <---> ZINC00103021
CAVQIZ <---> ZINC17427523
CAVQOF <---> ZINC13406344
CAWDUZ GEKXOJ <---> ZINC00391286
CAWGIQ01 BUWSAN CAWGIQ BUWSAN01 <---> ZINC04098229 ZINC06481521 ZINC06481532 ZINC06481618 ZINC14619508 ZINC14619509
CAWRAU <---> ZINC06116263 ZINC06116455
CAXGOX <---> ZINC04214748
CAXMUJ <---> ZINC00007455
CAXNAQ <---> ZINC01582291 ZINC05496529 ZINC16940329 ZINC17139328
CAXNEU <---> ZINC05631126
CAYHAL <---> ZINC02020114 ZINC14694365 ZINC14694366
CAYNEW <---> ZINC05681580
CAYZIL <---> ZINC17176306 ZINC17176307
CAZBAG <---> ZINC03904491 ZINC03904492 ZINC03904493 ZINC03904494 ZINC20036446 ZINC20036450
CAZBEK <---> ZINC16968995 ZINC17148256 ZINC17148258 ZINC17148259 ZINC17148261
CAZXAC10 <---> ZINC01482105 ZINC03881974 ZINC03881975 ZINC03881976 ZINC03881977 ZINC08616206 ZINC08616207 ZINC11681183 ZINC11681184 ZINC11681188 ZINC17003935 ZINC35877202 ZINC35877203
CBALOA10 CBALOS01 <---> ZINC04582531
CBCYHO <---> ZINC01555924 ZINC01555925 ZINC01555926 ZINC01555927
CBENPH01 CBENPH CBENPH02 CBENPH03 <---> ZINC00388094
CBIOXO01 <---> ZINC05217607
CBMHZP <---> ZINC01755359
CBMZPN10 CBMZPN03 CBMZPN11 CBMZPN01 CBMZPN02 CBMZPN12 <---> ZINC00004785
CBOZET <---> ZINC01398588 ZINC17286835
CBTCME <---> ZINC00056701
CBUTAC <---> ZINC00404804 ZINC00404805 ZINC00404806 ZINC17020011
CBUTCA01 <---> ZINC00404340
CBZMAL10 <---> ZINC00160747
CBZYAN CBZYAN01 <---> ZINC16891669
CCBTDC10 CBUTDC10 <---> ZINC05133268
CCINAM CCINAM01 <---> ZINC00156277
CCOLED <---> ZINC03847020 ZINC03847021
CDECOL11 <---> ZINC05124756
CDNPOL <---> ZINC01555225
CEADOD <---> ZINC17064447 ZINC17064449
CEBDES <---> ZINC05735522 ZINC05751798
CEBGOF02 CEBGOF01 CEBGOF <---> ZINC00001712
CEBGUL CEBGUL01 <---> ZINC00157537
CEBKEZ01 CEBKEZ <---> ZINC17380240
CEBKID10 <---> ZINC02274955 ZINC02274956
CEBLUQ <---> ZINC03042020
CEBMAX <---> ZINC13894837
CEBQIK <---> ZINC05379125 ZINC16958524
CECGEX <---> ZINC00165587
CEDDUK01 CEDDUK <---> ZINC01868566
CEDJUQ <---> ZINC01590153
CEDREJ <---> ZINC00155740
CEDXUE01 <---> ZINC01680818
CEFCIZ <---> ZINC16137772
CEFGID <---> ZINC04504454 ZINC04504473
CEGWUG CEGWIU <---> ZINC00106764 ZINC20220360
CEGXUH <---> ZINC05064315
CEGYOC CEGYOC01 CEGYOC03 CEGYOC02 <---> ZINC00056434
CEHBOG <---> ZINC05924126
CEHCOH <---> ZINC19014778
CEHGUS <---> ZINC00338275
CEIMZP <---> ZINC02024801 ZINC02024802
CEJLIN <---> ZINC19721292
CEJPUC <---> ZINC12495821
CEJTUG <---> ZINC05707202
CEJWAP <---> ZINC04798914
CEJWOD <---> ZINC19909337
CEJXEU01 CRINAN CEJXEU <---> ZINC00897575 ZINC01595454 ZINC02022509 ZINC03197443 ZINC03978341 ZINC03978342 ZINC03978343 ZINC04097648 ZINC08652224 ZINC12402837
CEKBEZ <---> ZINC03812841 ZINC04245664 ZINC08681778 ZINC08681779 ZINC08773253 ZINC11592690 ZINC11592691 ZINC11592692 ZINC11592693 ZINC14984346 ZINC27523306 ZINC27646879 ZINC27646885 ZINC39341568 ZINC43772719 ZINC43772720 ZINC43772721 ZINC43772723 ZINC43772724 ZINC43772726
CEKHIJ <---> ZINC00002103
CEKPIR <---> ZINC00896581 ZINC01672217 ZINC02597091 ZINC04521362 ZINC04521363 ZINC04529567 ZINC11592683 ZINC12358743 ZINC12358744 ZINC12358745 ZINC18282780 ZINC18284778
CEKVOD <---> ZINC04353134 ZINC08579396
CELBEA CELBEA01 CELBEA04 CELBEA03 CELBEA02 <---> ZINC12403968 ZINC13522937
CELDEC <---> ZINC00394854
CELDIG <---> ZINC00162123
CELDOM <---> ZINC01595000
CELHIK <---> ZINC04011896 ZINC15636008 ZINC32451084
CELHIL CELHIL01 <---> ZINC00631095
CELHUW <---> ZINC08399488 ZINC08399489 ZINC08399493 ZINC08399494 ZINC33632344
CELJIN CELJIN01 <---> ZINC00977257
CELJOT <---> ZINC12339010
CELKOU <---> ZINC06036220
CELLUB <---> ZINC05231344
CELVOE CELVOE11 <---> ZINC00899053
CEMCNU10 <---> ZINC03874951
CEMDON01 CEMDON <---> ZINC01585122
CEMHOR <---> ZINC01607467 ZINC05549731 ZINC17174564 ZINC17174565
CEMJIN <---> ZINC00152476 ZINC06059207
CEMJOT01 CEMJOT02 <---> ZINC00116202 ZINC06007189
CENGIL <---> ZINC21995063
CENMIS <---> ZINC13369163 ZINC13369167
CENRIX <---> ZINC21994257
CENRUJ <---> ZINC00138987
CEPJIQ CEPJIQ01 <---> ZINC05432693 ZINC05699864
CEPNER <---> ZINC02019615 ZINC02019616 ZINC13895377
CEPTAX <---> ZINC02597019 ZINC03978658 ZINC17027409 ZINC19795976 ZINC19795979
CEPTEW <---> ZINC00001360 ZINC00388658 ZINC00388659
CEPWEZ CEPWAV <---> ZINC01590974
CEPWIE <---> ZINC20549703
CEPYUS CEPYUS01 <---> ZINC04974702
CEQGUB <---> ZINC03162430
CEQREV <---> ZINC16958465
CERBEG CERBEG01 <---> ZINC01591152
CERJUF <---> ZINC00130838 ZINC17175202
CERKOA CERKOA01 <---> ZINC12375973
CERLER <---> ZINC06258983
CERLOB <---> ZINC02381578
CERMUI <---> ZINC06511434
CERPEV <---> ZINC01599373
CERQIA <---> ZINC00168811 ZINC36480227
CERQOG CERQOG01 <---> ZINC00333265 ZINC00333266 ZINC17968243
CERSOH <---> ZINC01601253
CERWOM VUKBUY03 VUKBUY YODLEI IREPUQ TAPWAI <---> ZINC01668768 ZINC03874952 ZINC06001877 ZINC12375085 ZINC12375086 ZINC18037965 ZINC18258326
CERYAA CERYAA02 CERYAA03 <---> ZINC04269994 ZINC04791991
CESBOS <---> ZINC00061191
CESXAZ <---> ZINC05499646 ZINC05499647 ZINC05499648 ZINC05499649
CESZAC <---> ZINC04204330 ZINC04204331
CETMCD <---> ZINC01562891
CETPOX02 CETPOX01 <---> ZINC01674854
CEWBAI <---> ZINC00207470 ZINC19537752
CEWBIP <---> ZINC00128959
CEWCIR CEXSAA CEXRUT <---> ZINC01002094 ZINC01002095 ZINC01002096 ZINC01002097
CEWKUK <---> ZINC05741529
CEWRUR10 <---> ZINC05492600 ZINC05492601 ZINC14454240 ZINC14454241
CEWSAY01 CEWSAY10 CEWSAY11 <---> ZINC14500870 ZINC14500873 ZINC14500876 ZINC14500879 ZINC17005426
CEWSEC10 <---> ZINC14501421 ZINC14501424 ZINC14501426 ZINC14501429
CEXDOY <---> ZINC04365520
CEXMOH <---> ZINC05369188
CEXPEA <---> ZINC01677646 ZINC06655209
CEXPIF <---> ZINC00261116
CEXQAY <---> ZINC00075397
CEXQIG <---> ZINC31776016
CEXQUR <---> ZINC04530560
CEYNEZ <---> ZINC03210023
CEYTEF <---> ZINC01577663
CEYWOS <---> ZINC00155993
CEYXEK <---> ZINC01737030
CEZBEO <---> ZINC04284478
CEZSEF <---> ZINC00967772
CEZVUY <---> ZINC00084918
CFEACN <---> ZINC00363694
CFHPRG <---> ZINC03872772 ZINC03872774 ZINC03977801 ZINC03977802 ZINC04213474 ZINC13298663 ZINC13298665 ZINC13298667 ZINC13298669 ZINC19796092 ZINC19796095 ZINC19796098 ZINC19796101
CGLYTP <---> ZINC01865980 ZINC02027686
CHEDGL10 <---> ZINC04262033 ZINC04977640
CHEXIM10 <---> ZINC02115567 ZINC03872170 ZINC03872171 ZINC03872172 ZINC04073970 ZINC04536598 ZINC05529502 ZINC08579261 ZINC11592912 ZINC11592913
CHEXOX10 <---> ZINC05086381
CHLQUI10 <---> ZINC00262512
CHLSAN <---> ZINC00362596
CHMPOA01 <---> ZINC00601291 ZINC02012726
CHOLSL10 <---> ZINC01532781
CHORLH01 <---> ZINC03872049
CHPYRD <---> ZINC12358726
CHXHTN <---> ZINC03779983 ZINC04257977 ZINC04257978 ZINC04257979
CIBBIY <---> ZINC17858938 ZINC17969824 ZINC18170111 ZINC18279835
CIBCUL10 <---> ZINC04098166 ZINC04245611 ZINC14655862 ZINC14655865 ZINC17027441
CIBJIG <---> ZINC01559185
CIBPEI <---> ZINC00240451
CIBPIM01 CIBPIM <---> ZINC00083803
CIBWEP <---> ZINC00337459 ZINC00337460
CIBWIT <---> ZINC08613195 ZINC17148846 ZINC17148849 ZINC17148851
CIBWUG <---> ZINC16698241
CICLAC <---> ZINC03064436
CICLEG <---> ZINC03101815
CICLUW <---> ZINC05063724 ZINC13140771
CICMAD01 CICMAD <---> ZINC03899995 ZINC16980976 ZINC33836940
CICMEH <---> ZINC04997375
CICPEK <---> ZINC00383590
CICPIO <---> ZINC00258362
CICQEL <---> ZINC00093613
CICRUC <---> ZINC01628024 ZINC12410286
CICSAJ <---> ZINC04753784
CICSEN <---> ZINC04802487 ZINC05160811
CICSUD <---> ZINC00074160
CICTAK <---> ZINC23731533
CICTEO <---> ZINC00301013 ZINC19227812
CICTUE <---> ZINC05583181
CICVAM <---> ZINC21992597 ZINC21992600 ZINC21992602 ZINC21992606
CICVEQ <---> ZINC00165357
CICYOC <---> ZINC00899887 ZINC01620483
CICYOD01 CICYOD <---> ZINC04116514
CIDDEZ <---> ZINC00005152 ZINC05760031
CIDJIJ <---> ZINC00403625 ZINC00403626
CIDTEO <---> ZINC08214933
CIDTIS <---> ZINC01620484 ZINC08214931
CIDXIW <---> ZINC00081145
CIDXOC <---> ZINC11802098
CIGDAX <---> ZINC05663959 ZINC17142950
CIGGII <---> ZINC01686878
CIGJOR <---> ZINC05519058 ZINC05519059
CIGJUX CIGFON <---> ZINC05369110 ZINC05369111 ZINC05369112 ZINC05369113
CIGPEN <---> ZINC01626100 ZINC05593675
CIGPOX <---> ZINC00167556
CIGRUF <---> ZINC05513320 ZINC16343305 ZINC27641389 ZINC27641395 ZINC27641401 ZINC27641406 ZINC27641450 ZINC27641455 ZINC27641461 ZINC38190907 ZINC38190908
CIHCUR CIHCUR01 <---> ZINC01660129
CIHDAY <---> ZINC01723205
CIHFAA11 CIHFAA <---> ZINC00538163
CIHPUE <---> ZINC05052778 ZINC14857415 ZINC14857416 ZINC14857418
CIHQEP <---> ZINC01730240
CIHYEX <---> ZINC04104691
CIHZIC <---> ZINC03895115 ZINC03895117 ZINC03895120 ZINC03895121
CIJFEG <---> ZINC01590837
CIJFIK <---> ZINC01590838
CIJGAD <---> ZINC04217062
CIJGOR <---> ZINC00393189
CIJGUX <---> ZINC02384843 ZINC05274088 ZINC05274089 ZINC05274090
CIJHEI <---> ZINC05046417 ZINC05046418 ZINC16999675 ZINC16999678
CIJNAK <---> ZINC01578368 ZINC05707326
CIKDIK01 CIKDIK <---> ZINC00037289
CIKNOA <---> ZINC00081035 ZINC00081041
CIKROE <---> ZINC14777571
CIKTIA <---> ZINC00505172
CIKXOK <---> ZINC00266005
CILBUV <---> ZINC00114139
CILDOQ <---> ZINC16136283
CILJIQ CILJIQ01 <---> ZINC01857510
CILPES01 CILPES <---> ZINC01617079
CILSOG <---> ZINC19594040
CILTOG BCYHAC <---> ZINC01683860
CILWEZ <---> ZINC13987445
CILWOJ01 CILWOJ <---> ZINC04934283
CIMZON03 CIMZON10 HIFSIY CIMZON12 <---> ZINC03852229
CINDIN10 CINCHO10 <---> ZINC00001153 ZINC00056950 ZINC00155697 ZINC00404802 ZINC00586523 ZINC00967791 ZINC03872079 ZINC03874031 ZINC03881680 ZINC04245608 ZINC04806203 ZINC06492943 ZINC06660877
CINFAG <---> ZINC01610028 ZINC05760152
CINNAZ <---> ZINC19632891 ZINC21983537
CINVEA10 <---> ZINC01090568
CIPMUK <---> ZINC22006106
CIPNOE CIPNOE01 <---> ZINC01728685 ZINC01728686 ZINC16956067
CIPTEB <---> ZINC01506910
CIPTUR <---> ZINC00409844
CIPVAZ <---> ZINC00032461
CIPWOO <---> ZINC00331724
CIPXII <---> ZINC00001645
CIPXOP <---> ZINC01586571
CIPYOQ <---> ZINC00257415 ZINC22343354
CIPYUW <---> ZINC16978892 ZINC16978895
CIPZIL <---> ZINC00575904
CIQBUA <---> ZINC12428965
CIQFAK <---> ZINC04726186 ZINC05278610
CIQFEO <---> ZINC17197955
CIQGOZ <---> ZINC00399869
CIQHIU <---> ZINC00079007
CIQJOC <---> ZINC01688939
CIQKOD <---> ZINC19899049
CIQLAQ <---> ZINC01713348
CIQNEW <---> ZINC00072800
CIQNIA <---> ZINC00335149 ZINC00335150
CIQPOI <---> ZINC02504514 ZINC03199617
CIQQEZ <---> ZINC02168366
CIQRIE <---> ZINC02164925
CIQTUS <---> ZINC02962670 ZINC04200590
CIQUOL CIQUOL01 <---> ZINC06409735
CIQYOR <---> ZINC01637958 ZINC04974449 ZINC17379080 ZINC17379082
CIRGOA <---> ZINC35025987
CIRTIG01 CIRTIG <---> ZINC03812923
CITKEV <---> ZINC00126322
CITMEX <---> ZINC14690403
CITNIN02 CITNIN03 <---> ZINC00001164 ZINC08575886 ZINC19795941 ZINC35024421
CITRAC10 CITRAC11 <---> ZINC00895081
CIVBAK10 <---> ZINC00601312 ZINC03647770
CIVHIY10 <---> ZINC00178027 ZINC00178031
CIVHOE10 CIVHOE02 <---> ZINC00129269 ZINC00129272
CIVSUV01 <---> ZINC01074433
CIVTAC01 <---> ZINC00028303
CIVWAF11 <---> ZINC04803421
CIVWOT10 <---> ZINC04804781
CIWBOA <---> ZINC01704714 ZINC06018386
CIWBUG <---> ZINC31159895 ZINC31159899
CIWMAW01 <---> ZINC04185273
CIWPAZ10 <---> ZINC00339672 ZINC04114260 ZINC04114261
CIWWAG <---> ZINC05662231 ZINC16248594
CIWYAJ <---> ZINC03040787
CIXFIY <---> ZINC01230663
CIXGIZ <---> ZINC01593199
CIYFEV <---> ZINC04429459
CIYRIL01 CIYRIL <---> ZINC03812889
CIYSEJ <---> ZINC04567032
CIYWIR <---> ZINC28710494
CIZDUK02 CIZDUK CIZDUK01 <---> ZINC05103225 ZINC16450753
CIZQUX <---> ZINC00136912 ZINC05605173
CIZTIO <---> ZINC01654131 ZINC01654132 ZINC17379593
CIZVAI <---> ZINC04662700
CIZWOX <---> ZINC00002053 ZINC00155886 ZINC02539624 ZINC03847505 ZINC03874927 ZINC03874928 ZINC03874929 ZINC13522607 ZINC13522610 ZINC13522617
CIZYIT <---> ZINC34279097
CLACAL10 <---> ZINC00163863 ZINC02030295
CLACAM03 <---> ZINC04722803
CLACET02 CLACET01 <---> ZINC03860254
CLACPH01 <---> ZINC01673519
CLACRF <---> ZINC03958315
CLACTN01 CLACTN02 <---> ZINC00156872
CLAMBU <---> ZINC00001115
CLANIC03 CLANIC04 CLANIC05 <---> ZINC00403225
CLANTO01 <---> ZINC03860257
CLBECN03 <---> ZINC00167063
CLBZAC01 <---> ZINC00330133
CLBZAM10 CLBZAM11 <---> ZINC00152952
CLBZAP02 CLBZAP03 CLBZAP01 <---> ZINC00156865
CLBZNT06 CLBZNT05 <---> ZINC00157255
CLCCIN CLTCIN <---> ZINC01646251 ZINC12495533
CLCROT10 <---> ZINC01575454 ZINC04915175
CLDTCB01 <---> ZINC04085740
CLDZPA <---> ZINC01255325
CLEOML <---> ZINC14927687 ZINC14927689 ZINC14927691 ZINC14927693
CLEOZP01 CLEOZP10 TEJQUU CYPHAM <---> ZINC00155694
CLETNP <---> ZINC01599562
CLHBZL <---> ZINC03157157
CLMADA10 <---> ZINC03830538 ZINC03876041 ZINC05383414 ZINC05383436 ZINC11616213 ZINC11616214 ZINC11616215 ZINC11616216 ZINC13298764 ZINC13298766
CLMPCL02 CLMPCL01 <---> ZINC00113378 ZINC00113382 ZINC00113386 ZINC00113389
CLNACA10 <---> ZINC00160911
CLNBZA <---> ZINC00156878
CLPCPN <---> ZINC00164225
CLPHAC01 CLPHAC <---> ZINC00056392
CLPHOL02 CLPHOL12 CLPHOL14 CLPHOL13 <---> ZINC00001885
CLPHUR <---> ZINC00057287
CLPNXA <---> ZINC00601293
CLPOAC CLPOAC01 <---> ZINC08403210
CLPRAL CLPRAL01 <---> ZINC02560703 ZINC04899654 ZINC13413556 ZINC13413559
CLPRPR CLPRPR01 <---> ZINC00161231 ZINC00161238 ZINC12410569
CLPSAM <---> ZINC03885452
CLPSUL10 CLPSUL02 <---> ZINC00388307
CLPXAC <---> ZINC05105069
CLPXAD01 <---> ZINC00117582
CLPYMD <---> ZINC01676249
CLQUIN <---> ZINC00066127
CLSUCC <---> ZINC02018557 ZINC02018558
CLVCPC01 CLVCPC GOJRAY <---> ZINC01850374 ZINC01850376 ZINC01850377 ZINC02032615
CMAPTX <---> ZINC00001137 ZINC06008178 ZINC31261349
CMDNFL CMDNFL01 <---> ZINC03137960
CMEMYA <---> ZINC01850072 ZINC05493061 ZINC17107228
CMEOXE01 <---> ZINC01733609
CMPHAA <---> ZINC00404797
CMPHEX <---> ZINC00345994 ZINC00345995 ZINC17185374
CMXLCS <---> ZINC01706920 ZINC01706921 ZINC04429052 ZINC04429053
CMXMCH <---> ZINC04050210
CNBZHM <---> ZINC04716330
CNCICN01 CNCICN10 CNCICN11 <---> ZINC00165856
CNETPD CNETPD01 <---> ZINC01674855
CNETPS10 <---> ZINC01756194
COBBEA <---> ZINC33979112
COBBIE04 COBBIE05 <---> ZINC01686135
COBDOM <---> ZINC00584112
COBFUU COBFUU01 <---> ZINC00153751
COBJAF <---> ZINC00173875
COBJIM <---> ZINC04521808
COBNUC <---> ZINC00035739
COBROA <---> ZINC00453215
COBWOF <---> ZINC00262711
COCAIN10 <---> ZINC00001212 ZINC03875336 ZINC06482440
COCDON <---> ZINC01721223
COCGIL <---> ZINC01062042 ZINC01062044
COCJAG <---> ZINC04033955
COCQAN <---> ZINC00588074
COCVAR01 COCVAR <---> ZINC01081271
COCVIZ <---> ZINC05385681 ZINC17105772
COCYAU <---> ZINC04772985
CODBOM <---> ZINC04280724 ZINC04280725
COJKUH <---> ZINC04530594
COJVIG <---> ZINC15769981 ZINC15769983
COKBEJ COKBAF <---> ZINC00389831 ZINC00389832 ZINC00389833 ZINC12477241
COKCAG <---> ZINC00096488
COKJOB <---> ZINC21297789 ZINC21297792 ZINC21297797
COLHUG <---> ZINC04962900
COLNOH <---> ZINC02283288 ZINC02283289
COMGOA <---> ZINC04615068
COMGUG <---> ZINC03898275
COMNEX <---> ZINC04552001 ZINC04552002 ZINC04552004
COMPAC <---> ZINC03833876 ZINC03984042 ZINC04521332 ZINC08552328 ZINC08552329 ZINC08552330 ZINC08552331 ZINC12402849 ZINC12402850
COMPOJ <---> ZINC04782975 ZINC17299867
COMXOR <---> ZINC01482029 ZINC02516210 ZINC03875365 ZINC13319972 ZINC13319973
CONNID <---> ZINC00014036 ZINC05552326
CONYIN10 <---> ZINC00373758
COPBIS10 <---> ZINC01644619 ZINC02164056
COPFAO <---> ZINC07486122
COPHIY <---> ZINC01573502 ZINC05664014
COPJEW COPJEW01 <---> ZINC05226988
COQDOB <---> ZINC01086357
COQHAR <---> ZINC00135391 ZINC00135392
COQQEE <---> ZINC01596721 ZINC01596724 ZINC18155743
CORALY MCORTN <---> ZINC04772997 ZINC04773000
CORDIW <---> ZINC00395147
CORTEI01 <---> ZINC19816069
CORTIC01 CORTIC <---> ZINC00402782 ZINC04521333 ZINC05529866 ZINC05529881 ZINC08551455 ZINC08551456 ZINC08551457 ZINC08551458 ZINC13513592 ZINC13719178 ZINC16248893 ZINC16248895
CORVEL <---> ZINC05432674 ZINC05432675 ZINC05432676 ZINC05432678
CORZIT01 CORZIT <---> ZINC01266892 ZINC01586318
COSCUI <---> ZINC17020970
COSYIS COSYOY <---> ZINC03851122
COTFUN <---> ZINC01452326
COTLED <---> ZINC05361897
COTMON <---> ZINC13684747
COTPAC <---> ZINC01532519
COTSAF <---> ZINC00034683 ZINC13560693
COTTUB <---> ZINC26787256 ZINC26787261
COTVAJ <---> ZINC26787279 ZINC26787282 ZINC26787285 ZINC26787289
COTXAK <---> ZINC01712038
COTXEO <---> ZINC08642427
COUMAC01 <---> ZINC00039811 ZINC04632590
COUMAD <---> ZINC00895911 ZINC04632126
COVJIG <---> ZINC00157326
COVSIQ <---> ZINC01730534
COWHUR01 COWHUR <---> ZINC00119978 ZINC00119983 ZINC00119985 ZINC00119988
COWNIL <---> ZINC03101441
COWPEJ <---> ZINC01608390 ZINC17174928 ZINC17174929 ZINC17174930 ZINC17174931
COXGAX <---> ZINC04521140
COXROW <---> ZINC01410200
COXSAK <---> ZINC03070692
COXXIW <---> ZINC00035764 ZINC00035765 ZINC00035766 ZINC00035767
COYFEB <---> ZINC17124863 ZINC17124866 ZINC17124870 ZINC17124874
COYHII <---> ZINC05162958
COYNAF <---> ZINC00157180
COYNOU <---> ZINC00392369
COYPEL <---> ZINC00125017
COYPIP COYPIP01 COYPIP02 <---> ZINC00240998
COYPUB <---> ZINC01664986
COYRUD COYRUD11 <---> ZINC00105216 ZINC00113439
COZKOS <---> ZINC21981538 ZINC21981540 ZINC21981542 ZINC21981543
COZTAM <---> ZINC00396575
CPACHO <---> ZINC01723091 ZINC13411628 ZINC16953597 ZINC16953599
CPCOAC <---> ZINC02574060
CPFBUR CPFBUR01 <---> ZINC00236891
CPHNZP <---> ZINC03813003
CPHPNC <---> ZINC00155409 ZINC00155410
CPHTNP <---> ZINC00044144
CPMHBC10 <---> ZINC01514118
CPPROP <---> ZINC00129056
CPRDCA <---> ZINC00388470
CPRPCX10 <---> ZINC01594556
CPSACA <---> ZINC05048899 ZINC08637869
CPTCET10 <---> ZINC01530011
CREATI02 <---> ZINC00967189
CRESOL01 CRESOL02 <---> ZINC00897142
CROTAC <---> ZINC00901132 ZINC04771412
CROTAM <---> ZINC01718595 ZINC08603167
CRUFOM <---> ZINC01557007 ZINC02040871
CRYPTP <---> ZINC01665319 ZINC19632726
CRYSEN01 CRYSEN <---> ZINC01693315
CSALAN CSALAN02 CSALAN01 <---> ZINC02391024
CTHETO <---> ZINC01674464
CTMCBD <---> ZINC00388207
CUAUHT <---> ZINC04098250
CUBBIL <---> ZINC00225866
CUBJIT <---> ZINC04826673 ZINC08383451 ZINC17111642
CUBNES01 CUBNES <---> ZINC00120441
CUBNOD <---> ZINC04532632
CUBSIB <---> ZINC16954072
CUBVAW <---> ZINC00188396 ZINC00188400
CUCMIX <---> ZINC04548775
CUCMOD <---> ZINC00338292
CUCVEC <---> ZINC05273444 ZINC05273445
CUCVOM <---> ZINC01465860 ZINC01465861
CUCVUS <---> ZINC00028165
CUCWIH <---> ZINC00011544 ZINC00901109 ZINC03978470 ZINC03978471
CUCWUT <---> ZINC19878712
CUCXEE <---> ZINC02990167
CUCYOP <---> ZINC13659118
CUDBAF <---> ZINC00731217
CUDBOT <---> ZINC04814130 ZINC36236329
CUDDEL <---> ZINC01107486
CUDHUE <---> ZINC02311858
CUDJAM <---> ZINC05369827 ZINC06904132
CUDLAO <---> ZINC01532070 ZINC01532071
CUDPIA <---> ZINC15769158
CUDPOG <---> ZINC05303502
CUDPUM <---> ZINC05303488
CUDROI <---> ZINC18322699 ZINC18322706
CUFYAD <---> ZINC04962917 ZINC14453465 ZINC16955287
CUFYIL01 CUFYIL CUFYIL02 <---> ZINC01621852 ZINC02015227 ZINC02015228 ZINC04262346 ZINC04521411 ZINC04521412 ZINC04521413 ZINC04521414 ZINC17285365 ZINC17285367 ZINC17285370 ZINC17285373 ZINC19045039 ZINC22057837 ZINC22057841 ZINC22057845 ZINC22057849
CUFYOR <---> ZINC01689064
CUFZAE <---> ZINC03873028 ZINC03873029 ZINC49538597 ZINC49538598
CUGDUD10 CUGDUD <---> ZINC01702013
CUGFOZ <---> ZINC14659872 ZINC14659875 ZINC16930731 ZINC16930736
CUGHIW <---> ZINC01653715 ZINC04974723 ZINC13152256 ZINC13152257
CUJCIU <---> ZINC00155362 ZINC00155364
CUJQIH <---> ZINC00000825 ZINC01664877 ZINC01664878 ZINC01664879
CUJTAC <---> ZINC00057149 ZINC00057150
CUJWAF VIBVOR <---> ZINC04098425 ZINC05664645 ZINC05664647 ZINC05664650 ZINC05664653 ZINC06575643
CUJYAH ANDRSO <---> ZINC03843535 ZINC03843536 ZINC03843537 ZINC03843538 ZINC03881385 ZINC03881386 ZINC03881387 ZINC03881388 ZINC04533962 ZINC05275628 ZINC05276462 ZINC05359830 ZINC05359837 ZINC05748774 ZINC05748776 ZINC13398752 ZINC13398756 ZINC13398760 ZINC20275602 ZINC20275604
CUKBUF01 <---> ZINC00152667
CUKCAM01 CUKCAM02 CUKCAM10 CUKCAM04 <---> ZINC01648205
CUKCIU02 CUKCIU01 CUKCIU <---> ZINC01648204
CUKFOE <---> ZINC00388442
CUKJAT <---> ZINC04026441 ZINC04026442
CULFIY <---> ZINC00136348
CULPOO <---> ZINC13406321
CUMLEB <---> ZINC13511531 ZINC13511534
CUMRUX <---> ZINC19862167
CUMSOS <---> ZINC43172324 ZINC43172327
CUMTOT <---> ZINC13464335
CUMTUZ <---> ZINC16889092
CUNCET CUNCAP <---> ZINC01670392 ZINC08615533
CUNKAY02 CUNKAY01 CUNKAY <---> ZINC04216345
CUNMAZ <---> ZINC02513907
CUNNOO <---> ZINC04528563 ZINC17325072
CUNPUX GELTIA <---> ZINC19800874 ZINC19800875
CUNTOU <---> ZINC16137208
CUNTUA <---> ZINC16136662
CUNWIS <---> ZINC00258711
CUPFUO <---> ZINC14514929 ZINC14514931 ZINC17027381
CUPJIG01 <---> ZINC03861056 ZINC03861057
CUPTEN <---> ZINC01665501 ZINC17289539 ZINC17289542
CUPVUF <---> ZINC14982895
CUQBEW <---> ZINC40845846
CUQPAF <---> ZINC05899537
CUQSOW <---> ZINC04181089 ZINC19907259
CUQTAJ <---> ZINC00195237
CUSHIH10 <---> ZINC00367422
CUTCUQ01 CUTCUQ <---> ZINC02271822 ZINC02271823
CUVFII <---> ZINC00262736 ZINC01504695 ZINC01504698 ZINC01504702 ZINC01504703 ZINC03894310 ZINC03894311 ZINC38599519 ZINC40461617
CUVHAC01 <---> ZINC01708918
CUVJUY <---> ZINC03875920
CUVLEK <---> ZINC04159309
CUVWIZ <---> ZINC05377031 ZINC05377083
CUWKOU <---> ZINC00388696
CUYMAK <---> ZINC01645062 ZINC01645063 ZINC01645064 ZINC01645065
CUZDEG <---> ZINC03861215
CUZDUW <---> ZINC01196937 ZINC03947622 ZINC03947623 ZINC04042314 ZINC04098698 ZINC05033796 ZINC16983001
CUZKUD CUZKUD01 <---> ZINC00155194
CUZQOD GEWXUB <---> ZINC00485972 ZINC03226914 ZINC03885739 ZINC03885740
CUZYOL <---> ZINC05601988 ZINC17258302
CXMCYS <---> ZINC01768908 ZINC06184883
CXMCYT <---> ZINC01529732 ZINC01596709
CXPROL <---> ZINC03796127 ZINC03873051 ZINC03873052 ZINC03873053
CYACAC CYACAC01 <---> ZINC01687016
CYACHZ01 CYACHZ <---> ZINC01482015
CYAMPD03 <---> ZINC05112486
CYANAC <---> ZINC01504306
CYCBUC <---> ZINC01734376 ZINC01734377 ZINC16971287
CYCOXA <---> ZINC04283968
CYCYPR FITSEG <---> ZINC01762343
CYDECO <---> ZINC01575724
CYHCAC11 CYHCAC10 <---> ZINC00122700 ZINC00122702 ZINC03861148 ZINC12359971
CYHDAC <---> ZINC00157284
CYHEXO01 CYHEXO <---> ZINC03860985
CYHXUR03 CYHXUR02 CYHXUR05 CYHXUR01 CYHXUR06 <---> ZINC00157375
CYLAZE <---> ZINC01699599 ZINC03830613 ZINC07996837
CYMINO01 CYMINO CYMINO02 <---> ZINC00062100
CYOCDL <---> ZINC04528580
CYPAPR10 CITXAE11 CITXAE10 <---> ZINC00967981 ZINC01557594 ZINC01557595 ZINC01557596
CYPHAZ10 <---> ZINC04552090
CYPNAC10 <---> ZINC00249320
CYPRCA01 FOJRAX <---> ZINC00134528 ZINC00390964 ZINC00390965 ZINC12997615
CYPROT10 <---> ZINC03814363 ZINC03814423 ZINC03830618 ZINC03830619 ZINC03830620 ZINC03978019 ZINC03978020 ZINC03978021 ZINC03978022 ZINC04245706 ZINC11616244 ZINC11616245 ZINC11616246 ZINC11616247 ZINC13298318 ZINC13298319
CYSESE <---> ZINC01567236 ZINC01567239
CYVTPA CYVTPA01 <---> ZINC00251244
DABJIZ <---> ZINC01575702 ZINC01846744 ZINC04916171 ZINC04916177
DABJOF <---> ZINC08618659 ZINC08618660 ZINC08618661 ZINC14417680 ZINC17013424
DABKUM <---> ZINC01543799
DABMEY <---> ZINC05713343
DABMIC <---> ZINC01576346 ZINC01576347 ZINC01576348 ZINC01576349
DABMOI <---> ZINC01694482
DABVAD01 DABVAD02 <---> ZINC00080859
DABZIQ <---> ZINC36626755 ZINC36626756
DACDAG10 <---> ZINC17106733 ZINC17106734 ZINC17106736 ZINC17106738
DACGIY <---> ZINC00156199
DACGOE <---> ZINC00153099
DACHIY BECGUL <---> ZINC00901499 ZINC03860326 ZINC03860327 ZINC03860328 ZINC03860329 ZINC03869223 ZINC05224717
DACHOE <---> ZINC01686488 ZINC04962106 ZINC04962108 ZINC17419325
DACJAS10 DACJAS <---> ZINC01634291
DACMOR DACMOR01 <---> ZINC04097183 ZINC13533131
DACPYR <---> ZINC01677559
DACQII DACQII <---> ZINC03974230 ZINC17994338
DACQUU <---> ZINC18091170 ZINC18116894
DACYUC <---> ZINC06266291
DADDER01 DADDER <---> ZINC00080734 ZINC00080737
DADDIV <---> ZINC01635499
DADGUK01 DADGUK <---> ZINC01529501 ZINC01529502
DADLAV <---> ZINC05500597
DADLUP <---> ZINC01726709 ZINC16955193
DADMBP02 <---> ZINC00056751
DADPDS01 DADPDS DADPDS02 DADPDS03 <---> ZINC04015715
DADQIJ <---> ZINC05319319
DAFBIV01 DAFBIV <---> ZINC20445706
DAFFIZ DAFFIZ01 <---> ZINC00002070 ZINC02574862
DAFHEX <---> ZINC02525612
DAFLUO <---> ZINC01699676
DAFSUY <---> ZINC04955647 ZINC19093681
DAFTAF <---> ZINC01233323
DAGJUQ DAGJOK <---> ZINC01509898 ZINC04427964 ZINC04427965 ZINC04427967
DAHLAZ01 DAHLAZ <---> ZINC04390838 ZINC12359026 ZINC29786478
DAHPAD <---> ZINC01583008 ZINC05518538 ZINC06530126 ZINC06530191
DAHREJ <---> ZINC00001175
DAHRIN <---> ZINC01555303
DAHSOU <---> ZINC01734794 ZINC17022418
DAHZIW <---> ZINC00069511
DAJHUR01 DAJHUR <---> ZINC00170261
DAJXUH <---> ZINC04404106
DAJZIX <---> ZINC01602458
DAKXOD <---> ZINC00038389
DALGON <---> ZINC00006787 ZINC12353732
DALJUW <---> ZINC00044204
DALLEH <---> ZINC05190781 ZINC05190789 ZINC05190796 ZINC05190800 ZINC14454130 ZINC14454131 ZINC14454132
DALTUF <---> ZINC01580036
DALTUG <---> ZINC01734551
DAMALN02 DAMALN01 DAMALN <---> ZINC02039806
DAMEDA <---> ZINC01615894
DAMWOE <---> ZINC00390508 ZINC00390509
DANETN <---> ZINC17005428 ZINC17354696 ZINC17354697 ZINC17354698
DANFIH <---> ZINC00500030 ZINC00500031
DANFON <---> ZINC01686621 ZINC01686622
DANGAL11 <---> ZINC01481779 ZINC01719619 ZINC16951178 ZINC17027556
DANJOS <---> ZINC35327489 ZINC35327493
DANNUB <---> ZINC04104016 ZINC15223518 ZINC15223519
DANTEN01 DANTEN02 DANTEN03 <---> ZINC01575621
DANTRO01 DANTRO <---> ZINC01680138
DAPHOS <---> ZINC01638514
DAPHSD <---> ZINC00225617
DAPHUY <---> ZINC01638518
DAPJAG <---> ZINC12396685
DAPSUO05 DAPSUO03 DAPSUO04 <---> ZINC00006310
DAPTET <---> ZINC38337755 ZINC38337756
DAQCII <---> ZINC01539579
DAQHEJ <---> ZINC01722117
DAQLAJ <---> ZINC00640091
DARSIY <---> ZINC01710886
DARTEV <---> ZINC01733990
DARVEX DARVEX01 <---> ZINC13399963
DARXOJ <---> ZINC00153518
DARYAX <---> ZINC19801544
DARZEB <---> ZINC01585310 ZINC05521433
DARZOL <---> ZINC00507402
DASBAB <---> ZINC00004161 ZINC01558053 ZINC01558054 ZINC01558055
DASBIJ <---> ZINC04202486 ZINC04202487 ZINC04202488 ZINC04202489
DASBOP <---> ZINC25720374 ZINC32099050
DASBUV DATMER <---> ZINC02516846 ZINC02517002 ZINC02526821 ZINC12953420
DASCAC <---> ZINC00401627 ZINC02512463 ZINC12405107 ZINC12953398 ZINC12953404 ZINC32628504 ZINC32628506
DASCBH <---> ZINC15775105 ZINC15775107
DASQAP <---> ZINC01506430 ZINC03898829 ZINC03898830 ZINC03898831 ZINC32606311 ZINC32606314 ZINC32606316 ZINC32606319
DASQET <---> ZINC32625382
DASQIX <---> ZINC01728367 ZINC01728368 ZINC12359989
DATCEH01 DATCEH <---> ZINC02556465 ZINC04887345
DATGEL <---> ZINC04100736
DATLIU <---> ZINC18068064
DATMAN DASBEF <---> ZINC04202333 ZINC04202334 ZINC04202335 ZINC04202336
DATTAU <---> ZINC00162210
DATWAX <---> ZINC05776207
DAVMUJ <---> ZINC38144626
DAVQAT <---> ZINC01662400 ZINC17120146
DAWFAJ <---> ZINC00566986
DAWJAM DAWJEQ <---> ZINC00525680 ZINC00899253 ZINC01996064 ZINC04098661
DAWPOG <---> ZINC01462835
DAWQIC <---> ZINC12410571
DAXANO AHTEST10 <---> ZINC15046238 ZINC15046241 ZINC15046244 ZINC15046247
DAXKAP <---> ZINC01703517 ZINC02556428
DAXMUL <---> ZINC03999013 ZINC03999014 ZINC04181037 ZINC04181038 ZINC04181039 ZINC04181041 ZINC04255082 ZINC05740837 ZINC13302207 ZINC13302223
DAYJAP <---> ZINC01641111 ZINC01641112 ZINC01641113 ZINC01641114
DAYKAQ <---> ZINC00066795 ZINC00066796
DAYNUN <---> ZINC14585673 ZINC14585674
DAYRAX <---> ZINC14982750
DAYSIG <---> ZINC05377122
DAYVAB <---> ZINC06656686
DAYVOP <---> ZINC00225875
DAYWOQ <---> ZINC03947361
DAYWUW <---> ZINC00102679
DAYZIN <---> ZINC17117964
DAZCOE <---> ZINC03852254
DAZLAS <---> ZINC00061928 ZINC13719920
DAZNAR <---> ZINC00331696
DAZNOI <---> ZINC00042775
DAZPNE <---> ZINC00161374
DBANQU <---> ZINC04769058
DBANTH11 <---> ZINC06920369
DBDPCP <---> ZINC01044364
DBHXQU <---> ZINC00001064
DBODIM <---> ZINC18193494
DBONAP <---> ZINC02168932
DBOXAN10 <---> ZINC01557363
DBPREG <---> ZINC17355274 ZINC17355275 ZINC17355276 ZINC17355277
DBRBIP DBRBIP01 <---> ZINC00388501
DBRNAQ01 DBRNAQ <---> ZINC00133176
DBRNPQ10 <---> ZINC00265648
DBTDXP <---> ZINC05064320
DBZOSS01 DBZOSS03 <---> ZINC01555356
DCACON <---> ZINC01648213
DCANTR <---> ZINC04031920
DCBZDX20 <---> ZINC02009947
DCDAZP <---> ZINC00083341
DCDHNQ DCDHNQ01 <---> ZINC03874463
DCFUMN <---> ZINC01606790 ZINC17174230
DCHEXC02 <---> ZINC08205159
DCHLAN01 <---> ZINC00154585
DCHXCS02 DCHXCS01 DCHXCT DCHXCT01 DCHXCR01 <---> ZINC03896102 ZINC03896103 ZINC03896104 ZINC12243843 ZINC12243844
DCIBAN <---> ZINC02742353
DCIPRO <---> ZINC00405262 ZINC00405263
DCLANT12 DCLANT10 DCLANT01 <---> ZINC00407116
DCLBEN04 DCLBEN03 DCLBEN01 DCLBEN11 DCLBEN05 DCLBEN06 DCLBEN02 DCLBEN07 <---> ZINC00388507
DCLBIQ10 <---> ZINC00161941
DCLNAP01 <---> ZINC00135323
DCLPHE <---> ZINC00404351
DCLPHL <---> ZINC00164836
DCLPHM <---> ZINC00388513
DCPCBO <---> ZINC00246003 ZINC00246005
DCPHAC <---> ZINC00056416
DCPHDS <---> ZINC01664624
DCPHOL <---> ZINC00388511
DCPHOM <---> ZINC00388057
DCPHUR <---> ZINC00582127
DCPYAZ01 <---> ZINC02141061
DEABPH <---> ZINC02146799 ZINC02146802
DEACAM <---> ZINC00394088
DEBGEX <---> ZINC03150115
DEBGOH <---> ZINC01541027
DEBHAU <---> ZINC03077252
DEBHEX01 DEBHEX <---> ZINC05046616 ZINC17000000
DEBPUV10 <---> ZINC01620147 ZINC17194236 ZINC17194238
DEBYOY <---> ZINC00155419 ZINC16490979 ZINC31723568
DEBYUE <---> ZINC04521257
DECAAM <---> ZINC04691789
DECDAC02 <---> ZINC01529497
DECZIU <---> ZINC00170600
DEDHID <---> ZINC14806721 ZINC14806726 ZINC14806731 ZINC14806736
DEDNEF01 DEDNEF <---> ZINC01697324
DEFDUN01 DEFDUN02 DEFDUN03 DEFDUN <---> ZINC03861250
DEFFOJ <---> ZINC04292864 ZINC04292865 ZINC04292866 ZINC04292868
DEFLEF <---> ZINC02352469 ZINC02352471 ZINC13617268
DEFQEL <---> ZINC14688352 ZINC31155321
DEFZIY01 DEFZIY <---> ZINC04958295 ZINC04996070
DEGCAU <---> ZINC05515459 ZINC08653269
DEGCEY <---> ZINC04582412 ZINC04887083
DEGDAV01 <---> ZINC00538152
DEGFOL <---> ZINC00190318
DEGGOM <---> ZINC00055169
DEHCBU <---> ZINC16923616 ZINC17063383 ZINC17063385 ZINC17063387 ZINC17063389
DEHMET <---> ZINC05707356 ZINC05707357 ZINC08648358 ZINC17129121
DEHQEM01 DEHQEM <---> ZINC04011394 ZINC04011395
DEHRAJ VEBCIO VEBCIO02 <---> ZINC00044156 ZINC06243663 ZINC06243688 ZINC17141692 ZINC17141693
DEJWEU <---> ZINC06758015
DEKCOL <---> ZINC04262539
DEKDIG01 DEKDIG <---> ZINC01620307
DEKXIB <---> ZINC05224913
DEKYEX01 YOXFUM DEKYEX <---> ZINC04095531 ZINC05225123 ZINC12358882 ZINC13543576 ZINC13543578 ZINC13543580 ZINC13543582 ZINC15205932 ZINC15205935 ZINC16889851 ZINC18033592 ZINC18045874 ZINC18166302 ZINC18179993 ZINC36532647
DEKYIC DEKYIC01 <---> ZINC00157774
DEKYOI <---> ZINC00970164 ZINC36020648
DEKZAV <---> ZINC01653259
DELDAZ <---> ZINC01579269 ZINC05707544 ZINC08648374 ZINC16939630
DELQIV <---> ZINC01704132
DELSOD <---> ZINC00341698
DELXEY <---> ZINC00065000
DELXUO <---> ZINC00018737
DELZAW <---> ZINC01565157
DELZID DELZOJ <---> ZINC12408807
DELZIE <---> ZINC00031297
DEMBAY <---> ZINC00143376
DEMBEC <---> ZINC01704295 ZINC02146937
DEMBED <---> ZINC02167467
DEMDUV <---> ZINC01646562
DEMMIR <---> ZINC05741647 ZINC05741689 ZINC05762524 ZINC17254703 ZINC17254708
DENQOD <---> ZINC00640421
DENSOL01 DENSOL <---> ZINC00001283 ZINC04742540 ZINC07997592 ZINC12503200
DENWOJ <---> ZINC13303515
DEPGAG <---> ZINC18324045
DEPKAK DEPKAK01 <---> ZINC00000707 ZINC00119967 ZINC00155356 ZINC00525571 ZINC03881689 ZINC04363691 ZINC05223946 ZINC05534515 ZINC05534601 ZINC06719014 ZINC08580140
DEQREW <---> ZINC01632301 ZINC16958219 ZINC17217426
DERBEH <---> ZINC01684960
DERRAT01 DERRAT <---> ZINC00001093
DERTEA <---> ZINC02566486
DERZAC <---> ZINC00080614
DESBOT <---> ZINC03997400
DESLIX <---> ZINC16952872
DETBAA01 DETBAA02 DETBAA04 DETBAA11 DETBAA03 DETBAA06 <---> ZINC13545632
DETBAR10 <---> ZINC02574922
DETBIO10 YIBPII DETBIO01 <---> ZINC01529314 ZINC01529315 ZINC01529316 ZINC01529317
DETEPH01 <---> ZINC01695304
DETFOY <---> ZINC18285605
DETGOY <---> ZINC05685333
DETHUG <---> ZINC16893518 ZINC16893520 ZINC16893522 ZINC16893524
DETYEG DETXOP DETYAC DETXUV <---> ZINC31158834 ZINC31158838 ZINC31168623 ZINC31168627
DETYLE <---> ZINC01657408
DEVLAR WIBBUE10 WIBBUE <---> ZINC04972863 ZINC14453409 ZINC14453412 ZINC16027969
DEVREB <---> ZINC02146866
DEWGOB <---> ZINC02029256
DEWLEX <---> ZINC00164108
DEWSOO <---> ZINC18085869
DEWTAB <---> ZINC02832078
DEWVOQ DEWVOQ02 DEWVOQ01 <---> ZINC00056582 ZINC03861683
DEXBEN <---> ZINC00394919
DEXMET11 DEXMET10 <---> ZINC01322099 ZINC03830285 ZINC03830286 ZINC03830287 ZINC03830288 ZINC03875332 ZINC03876136 ZINC03978012 ZINC03978013 ZINC03978014 ZINC03978043 ZINC03978044 ZINC03978045 ZINC03995854 ZINC03995856 ZINC03995859 ZINC05211504 ZINC05211506 ZINC05211516 ZINC05211518 ZINC05276239 ZINC05276259 ZINC11592631 ZINC11592632 ZINC11592633 ZINC11592634 ZINC13783174 ZINC13815692 ZINC1381569…
DEXSOP <---> ZINC01459981
DEXTUW <---> ZINC00051020
DEXVAE <---> ZINC03958842
DEXXAG DEXXAG01 <---> ZINC00157452
DEZCAM <---> ZINC01587882
DEZCOA <---> ZINC05600159
DEZFOD RHPRNC01 TACYEG <---> ZINC04026446 ZINC16029694 ZINC16029696 ZINC16029698 ZINC33919712 ZINC33919713
DEZFUJ <---> ZINC00175100 ZINC18045454 ZINC18054893
DEZKEY <---> ZINC17175065
DEZROP <---> ZINC12410559
DEZTAD <---> ZINC00620456
DFACAM <---> ZINC08297748
DFMLON <---> ZINC19615844
DFPSLO <---> ZINC00286854
DGLYAC DGLYAC01 <---> ZINC01648157
DHANQU05 DHANQU01 DHANQU06 DHANQU02 DHANQU04 DHANQU07 DHANQU03 <---> ZINC03860369
DHANTQ10 DHANTQ02 <---> ZINC03875803
DHCANR <---> ZINC01318339 ZINC03881617 ZINC04026125 ZINC04026126 ZINC04026127 ZINC04311920 ZINC04311921 ZINC04311922 ZINC04311923 ZINC05534987 ZINC15973591
DHNAPH17 <---> ZINC00901191
DHPROX <---> ZINC01681661 ZINC02044729
DHPRTO02 DHPRTO <---> ZINC03830599 ZINC03830600 ZINC03830601 ZINC03830602 ZINC03984048 ZINC03984049 ZINC03984050 ZINC03984051 ZINC04083557 ZINC04535851 ZINC05531115 ZINC05531119 ZINC13152623 ZINC13152624 ZINC13152625
DHSINU10 <---> ZINC15161792 ZINC15161794 ZINC17105464 ZINC17105466
DHURAC10 <---> ZINC00895228
DHXANT11 DHXANT10 <---> ZINC03847495
DHXBHP10 <---> ZINC00401371
DHXBZP10 <---> ZINC00225430
DIACHZ <---> ZINC05160011
DIAVER <---> ZINC00024946
DIAZNP <---> ZINC06119163
DIAZOX <---> ZINC03872277 ZINC38139327
DIBCOH <---> ZINC05938066
DIBDEY01 DIBDEY <---> ZINC02848771
DIBENZ05 DIBENZ13 DIBENZ14 DIBENZ04 DIBENZ12 DIBENZ06 DIBENZ11 DIBENZ07 <---> ZINC01000250
DIBLOP <---> ZINC05616101 ZINC13284098
DIBMIL <---> ZINC01572230
DIBNEH <---> ZINC08580219 ZINC19230125
DICMAD <---> ZINC00000070 ZINC01872015
DICXAO <---> ZINC05594127
DICXET <---> ZINC08698130 ZINC14620157
DIDZOF <---> ZINC28404175
DIFDUS <---> ZINC00164619
DIFSIU <---> ZINC01593159
DIFZIB <---> ZINC05017702 ZINC05017710
DIFZOH <---> ZINC05029707 ZINC05605964 ZINC35402177
DIGDIG01 DIGDIG <---> ZINC01728397
DIGLOU <---> ZINC12359362
DIJCOO <---> ZINC02567352 ZINC02579350 ZINC04977926 ZINC04977933
DIKCOP <---> ZINC04428294
DIKFEJ <---> ZINC20028308
DIKGIO <---> ZINC24063290 ZINC24063292
DIKPIP02 DIKPIP01 <---> ZINC01529518
DIKSEW <---> ZINC05496247 ZINC05496248 ZINC16940218 ZINC17139031 ZINC17139034
DIKTIB <---> ZINC00365195
DIKWAW <---> ZINC05355170 ZINC05358088
DIKWOK <---> ZINC17060624
DIKXAX <---> ZINC03187008
DILHAI <---> ZINC00401497
DILHIQ <---> ZINC00271273
DILXAX <---> ZINC00057167 ZINC00057168
DILYEC DILYEC01 <---> ZINC03982458 ZINC04024854 ZINC04024855 ZINC04024857 ZINC04531002 ZINC04531003 ZINC05292268 ZINC06781239 ZINC06781241 ZINC08552634 ZINC08552635 ZINC13425063
DIMEDO02 DIMEDO <---> ZINC18180288
DIMNAN01 <---> ZINC03852228
DIMPHE10 DIMPHE12 <---> ZINC01085207
DINICA10 DINICA12 <---> ZINC00035806
DINMAO10 <---> ZINC17020343 ZINC17020344 ZINC17020347 ZINC17020350
DIPFOX10 <---> ZINC05502157 ZINC05502263
DIPFUD10 <---> ZINC01720915 ZINC05112948
DIQHEQ <---> ZINC13099561
DIRCAI <---> ZINC01536077 ZINC03792328
DIRNOH <---> ZINC00155412 ZINC00155413
DIRQEA <---> ZINC17201630
DIRQIE <---> ZINC12363968
DISCAK <---> ZINC04718065
DISGIV <---> ZINC04359294
DISHAO <---> ZINC04003349
DISHES <---> ZINC22057639
DISMOI <---> ZINC00672746 ZINC00672747 ZINC12429022
DISNAV <---> ZINC00672770 ZINC00672772 ZINC12420407
DISNUO <---> ZINC20677065 ZINC20677069 ZINC20677074 ZINC20677079
DITBOX DITBOX01 <---> ZINC01661344
DITHAN02 DITHAN01 <---> ZINC00901172
DITKIA <---> ZINC01585847 ZINC01997217
DITLAT <---> ZINC00154729 ZINC03079340
DITMOI <---> ZINC01727366 ZINC16955414
DITPAX DITPEB <---> ZINC01593925 ZINC01593928 ZINC17156393
DITWIN <---> ZINC00341155
DIUREA11 DIUREA06 DIUREA10 DIUREA05 DIUREA04 <---> ZINC01081272
DIVWIO <---> ZINC05312260 ZINC20285617
DIVXIP <---> ZINC05535177
DIVYEM <---> ZINC15161760 ZINC15161762 ZINC17119749 ZINC17119752
DIWHUN <---> ZINC03860311
DIWLUR <---> ZINC00644096
DIWMAY <---> ZINC04774958 ZINC13124361
DIWMUS <---> ZINC25695618 ZINC38338240 ZINC38541413
DIWQIK <---> ZINC01699313 ZINC05497694 ZINC14693043
DIWREH <---> ZINC01751678 ZINC01751679
DIWSAE <---> ZINC05602165
DIWVEL <---> ZINC03431965
DIWVUB <---> ZINC00100153 ZINC00100155
DIWWAI <---> ZINC00100270 ZINC00100272
DIWWUC <---> ZINC15635561
DIWXAJ <---> ZINC00076389
DIWXIR <---> ZINC01711822 ZINC01711823 ZINC01711824 ZINC01711825
DIWZAL <---> ZINC00251861 ZINC00251863
DIWZUF <---> ZINC00031320
DIXBAO <---> ZINC03897253
DIXDOD <---> ZINC00002057
DIXDUJ <---> ZINC03958740
[truncated: 9,068 more rows]
