# Supplementary material for: Structure-based discovery of fiber-binding compounds that reduce the cytotoxicity of amyloid beta
Source: eLife. 2013 Jul 16;2:e00857. doi: 10.7554/eLife.00857 (PMC3713518; doi:10.7554/eLife.00857)
Supplement: Supplementary file 2. — DOI: http://dx.doi.org/10.7554/eLife.00857.038 [file elife00857s002.xlsx]

## Sheet: Supplementary_File_2
ZINC00000419
ZINC00000724
ZINC00001083
ZINC00001419
ZINC00006299
ZINC00006568
ZINC00006701
ZINC00009200
ZINC00011544
ZINC00012514
ZINC00019636
ZINC00019637
ZINC00019641
ZINC00019642
ZINC00019643
ZINC00028037
ZINC00028038
ZINC00028039
ZINC00028040
ZINC00028208
ZINC00028237
ZINC00028457
ZINC00028458
ZINC00031415
ZINC00031416
ZINC00032192
ZINC00032640
ZINC00036931
ZINC00037667
ZINC00038228
ZINC00038636
ZINC00038662
ZINC00039221
ZINC00039811
ZINC00040395
ZINC00041299
ZINC00041421
ZINC00042368
ZINC00042473
ZINC00042474
ZINC00043602
ZINC00043609
ZINC00043610
ZINC00043702
ZINC00044154
ZINC00044228
ZINC00044229
ZINC00044658
ZINC00044659
ZINC00046278
ZINC00046279
ZINC00046745
ZINC00046749
ZINC00047603
ZINC00048224
ZINC00048225
ZINC00048257
ZINC00049127
ZINC00049128
ZINC00049561
ZINC00050386
ZINC00050847
ZINC00052416
ZINC00052417
ZINC00052698
ZINC00053009
ZINC00053759
ZINC00053760
ZINC00053761
ZINC00054736
ZINC00056510
ZINC00056540
ZINC00056936
ZINC00057171
ZINC00057758
ZINC00057759
ZINC00057760
ZINC00057761
ZINC00057762
ZINC00057763
ZINC00057764
ZINC00057765
ZINC00057850
ZINC00057851
ZINC00057852
ZINC00057853
ZINC00057854
ZINC00057855
ZINC00057856
ZINC00057857
ZINC00057860
ZINC00057861
ZINC00057862
ZINC00057863
ZINC00057878
ZINC00057879
ZINC00057880
ZINC00057881
ZINC00057886
ZINC00057887
ZINC00057917
ZINC00057918
ZINC00057919
ZINC00057920
ZINC00057922
ZINC00057923
ZINC00057924
ZINC00057925
ZINC00057926
ZINC00057927
ZINC00057952
ZINC00057953
ZINC00057954
ZINC00057955
ZINC00057960
ZINC00057961
ZINC00057966
ZINC00057967
ZINC00058113
ZINC00058114
ZINC00058119
ZINC00058120
ZINC00058172
ZINC00058222
ZINC00058253
ZINC00058258
ZINC00059009
ZINC00059010
ZINC00059703
ZINC00061083
ZINC00061913
ZINC00062047
ZINC00062158
ZINC00062285
ZINC00062286
ZINC00062287
ZINC00062288
ZINC00062546
ZINC00062547
ZINC00063384
ZINC00063395
ZINC00064412
ZINC00064414
ZINC00064420
ZINC00064423
ZINC00064430
ZINC00066689
ZINC00068889
ZINC00069254
ZINC00069260
ZINC00070183
ZINC00070583
ZINC00070636
ZINC00070639
ZINC00070723
ZINC00070727
ZINC00070747
ZINC00070751
ZINC00070767
ZINC00070770
ZINC00070803
ZINC00070813
ZINC00070822
ZINC00070825
ZINC00070829
ZINC00070845
ZINC00070850
ZINC00070874
ZINC00070876
ZINC00070885
ZINC00070889
ZINC00070930
ZINC00070954
ZINC00070964
ZINC00070972
ZINC00071084
ZINC00072012
ZINC00072021
ZINC00075011
ZINC00075017
ZINC00075414
ZINC00075421
ZINC00076641
ZINC00076644
ZINC00077999
ZINC00078099
ZINC00078106
ZINC00078544
ZINC00078588
ZINC00078591
ZINC00081214
ZINC00081347
ZINC00082688
ZINC00083246
ZINC00083268
ZINC00083943
ZINC00084087
ZINC00084093
ZINC00084114
ZINC00084462
ZINC00084516
ZINC00084517
ZINC00084867
ZINC00084870
ZINC00084876
ZINC00084880
ZINC00084884
ZINC00084887
ZINC00084890
ZINC00085342
ZINC00085345
ZINC00085348
ZINC00085352
ZINC00085354
ZINC00085356
ZINC00085359
ZINC00085363
ZINC00085958
ZINC00085960
ZINC00085964
ZINC00086467
ZINC00086470
ZINC00087454
ZINC00087827
ZINC00087835
ZINC00087946
ZINC00088502
ZINC00088797
ZINC00088819
ZINC00088843
ZINC00088851
ZINC00090541
ZINC00090545
ZINC00090939
ZINC00091612
ZINC00091894
ZINC00092202
ZINC00092205
ZINC00092208
ZINC00092789
ZINC00094083
ZINC00094087
ZINC00094461
ZINC00094465
ZINC00094686
ZINC00094715
ZINC00095052
ZINC00097192
ZINC00097196
ZINC00099130
ZINC00099346
ZINC00099351
ZINC00099355
ZINC00099361
ZINC00099366
ZINC00099372
ZINC00099377
ZINC00099383
ZINC00099590
ZINC00099978
ZINC00099981
ZINC00099982
ZINC00099985
ZINC00099988
ZINC00101048
ZINC00101928
ZINC00103105
ZINC00103184
ZINC00103551
ZINC00103566
ZINC00103685
ZINC00103687
ZINC00103688
ZINC00103935
ZINC00104015
ZINC00104020
ZINC00105108
ZINC00105933
ZINC00108401
ZINC00108405
ZINC00108499
ZINC00108503
ZINC00108940
ZINC00108942
ZINC00108984
ZINC00110541
ZINC00113827
ZINC00115237
ZINC00115241
ZINC00116202
ZINC00119004
ZINC00119978
ZINC00119983
ZINC00119985
ZINC00119988
ZINC00120440
ZINC00120487
ZINC00120529
ZINC00121166
ZINC00121514
ZINC00122182
ZINC00122504
ZINC00122511
ZINC00122533
ZINC00122665
ZINC00122691
ZINC00122909
ZINC00122943
ZINC00122945
ZINC00122948
ZINC00123776
ZINC00125039
ZINC00125042
ZINC00126648
ZINC00126677
ZINC00128222
ZINC00128304
ZINC00128472
ZINC00128473
ZINC00129429
ZINC00129555
ZINC00129693
ZINC00129702
ZINC00129795
ZINC00130004
ZINC00130676
ZINC00130736
ZINC00130765
ZINC00130830
ZINC00130865
ZINC00131839
ZINC00131908
ZINC00132849
ZINC00132851
ZINC00134056
ZINC00134537
ZINC00134539
ZINC00134626
ZINC00134627
ZINC00134629
ZINC00134631
ZINC00135418
ZINC00135420
ZINC00135781
ZINC00138762
ZINC00138766
ZINC00138767
ZINC00138770
ZINC00138837
ZINC00138839
ZINC00138843
ZINC00138845
ZINC00138849
ZINC00138850
ZINC00141521
ZINC00141523
ZINC00142942
ZINC00143347
ZINC00144484
ZINC00144487
ZINC00144489
ZINC00144492
ZINC00144497
ZINC00144500
ZINC00144507
ZINC00144517
ZINC00144522
ZINC00144525
ZINC00144799
ZINC00145540
ZINC00145542
ZINC00145867
ZINC00146692
ZINC00147490
ZINC00147493
ZINC00147496
ZINC00147499
ZINC00147503
ZINC00147506
ZINC00147509
ZINC00147520
ZINC00147525
ZINC00147529
ZINC00147531
ZINC00147534
ZINC00147537
ZINC00147909
ZINC00148398
ZINC00148404
ZINC00148632
ZINC00148633
ZINC00148638
ZINC00148640
ZINC00148643
ZINC00148644
ZINC00149083
ZINC00149316
ZINC00149322
ZINC00149358
ZINC00150813
ZINC00150934
ZINC00150935
ZINC00151163
ZINC00151172
ZINC00151357
ZINC00151405
ZINC00152372
ZINC00152459
ZINC00152461
ZINC00152462
ZINC00152463
ZINC00152476
ZINC00152561
ZINC00152633
ZINC00152638
ZINC00153272
ZINC00153275
ZINC00153529
ZINC00153558
ZINC00153592
ZINC00153644
ZINC00153654
ZINC00153660
ZINC00153697
ZINC00153704
ZINC00153731
ZINC00154069
ZINC00154237
ZINC00154830
ZINC00155109
ZINC00155457
ZINC00156055
ZINC00156089
ZINC00156538
ZINC00156663
ZINC00156834
ZINC00156835
ZINC00157514
ZINC00160496
ZINC00160516
ZINC00160737
ZINC00160756
ZINC00160762
ZINC00161036
ZINC00161037
ZINC00161039
ZINC00161041
ZINC00161042
ZINC00161045
ZINC00161049
ZINC00161051
ZINC00161054
ZINC00161058
ZINC00161059
ZINC00161136
ZINC00161139
ZINC00161141
ZINC00161143
ZINC00161146
ZINC00161150
ZINC00161154
ZINC00161159
ZINC00161161
ZINC00161169
ZINC00161723
ZINC00162056
ZINC00162285
ZINC00162350
ZINC00162353
ZINC00162355
ZINC00162486
ZINC00162487
ZINC00162489
ZINC00162490
ZINC00162491
ZINC00162493
ZINC00162495
ZINC00162499
ZINC00162501
ZINC00162502
ZINC00162503
ZINC00162505
ZINC00162506
ZINC00162507
ZINC00162508
ZINC00162597
ZINC00163299
ZINC00163321
ZINC00163332
ZINC00163342
ZINC00163464
ZINC00163511
ZINC00163546
ZINC00163549
ZINC00163664
ZINC00163669
ZINC00163674
ZINC00163676
ZINC00163679
ZINC00163691
ZINC00163701
ZINC00163702
ZINC00163703
ZINC00163704
ZINC00163772
ZINC00163773
ZINC00164099
ZINC00165828
ZINC00167116
ZINC00167120
ZINC00168027
ZINC00168031
ZINC00168035
ZINC00168037
ZINC00168046
ZINC00168047
ZINC00168069
ZINC00168511
ZINC00168515
ZINC00169169
ZINC00169262
ZINC00169771
ZINC00169773
ZINC00170225
ZINC00170480
ZINC00171841
ZINC00171843
ZINC00173004
ZINC00173006
ZINC00173728
ZINC00173731
ZINC00174677
ZINC00176298
ZINC00176371
ZINC00176522
ZINC00176524
ZINC00176526
ZINC00176527
ZINC00176532
ZINC00176539
ZINC00176545
ZINC00176550
ZINC00176552
ZINC00176657
ZINC00176660
ZINC00176664
ZINC00176667
ZINC00176683
ZINC00176684
ZINC00176685
ZINC00176686
ZINC00176687
ZINC00176688
ZINC00176692
ZINC00176807
ZINC00176981
ZINC00177060
ZINC00177061
ZINC00177149
ZINC00177172
ZINC00177185
ZINC00177206
ZINC00177260
ZINC00178023
ZINC00178040
ZINC00178396
ZINC00178398
ZINC00178418
ZINC00178419
ZINC00178426
ZINC00178427
ZINC00178508
ZINC00184683
ZINC00184730
ZINC00185844
ZINC00186138
ZINC00186984
ZINC00187043
ZINC00187202
ZINC00187505
ZINC00187739
ZINC00187944
ZINC00188975
ZINC00188982
ZINC00188987
ZINC00189310
ZINC00190772
ZINC00190778
ZINC00190831
ZINC00190832
ZINC00191893
ZINC00192810
ZINC00196664
ZINC00197182
ZINC00197234
ZINC00197265
ZINC00197283
ZINC00197308
ZINC00198250
ZINC00198408
ZINC00198615
ZINC00199927
ZINC00199932
ZINC00199954
ZINC00199983
ZINC00200028
ZINC00203153
ZINC00203626
ZINC00206740
ZINC00208322
ZINC00208462
ZINC00208903
ZINC00208920
ZINC00210560
ZINC00211084
ZINC00219267
ZINC00222625
ZINC00225542
ZINC00225954
ZINC00226032
ZINC00226033
ZINC00226209
ZINC00232044
ZINC00233428
ZINC00235474
ZINC00235475
ZINC00235507
ZINC00235533
ZINC00235985
ZINC00235998
ZINC00236293
ZINC00236295
ZINC00238290
ZINC00239625
ZINC00240427
ZINC00240432
ZINC00240437
ZINC00240441
ZINC00241757
ZINC00241982
ZINC00243581
ZINC00243630
ZINC00244236
ZINC00246176
ZINC00246818
ZINC00246909
ZINC00247510
ZINC00247977
ZINC00248062
ZINC00248065
ZINC00248069
ZINC00248084
ZINC00248157
ZINC00256778
ZINC00256784
ZINC00258132
ZINC00258355
ZINC00259663
ZINC00259879
ZINC00259884
ZINC00260995
ZINC00262058
ZINC00262064
ZINC00262067
ZINC00262080
ZINC00262102
ZINC00262109
ZINC00262140
ZINC00262931
ZINC00264068
ZINC00264111
ZINC00264112
ZINC00265471
ZINC00265473
ZINC00265475
ZINC00265476
ZINC00265927
ZINC00265931
ZINC00266023
ZINC00266099
ZINC00266118
ZINC00266219
ZINC00266418
ZINC00266856
ZINC00268813
ZINC00274016
ZINC00274946
ZINC00275411
ZINC00277090
ZINC00277099
ZINC00277186
ZINC00280635
ZINC00281668
ZINC00281744
ZINC00283848
ZINC00283849
ZINC00285052
ZINC00287687
ZINC00289291
ZINC00290431
ZINC00290432
ZINC00291221
ZINC00292042
ZINC00292046
ZINC00292050
ZINC00292054
ZINC00293038
ZINC00293818
ZINC00296237
ZINC00296244
ZINC00296249
ZINC00297349
ZINC00297525
ZINC00297526
ZINC00298173
ZINC00301502
ZINC00301505
ZINC00301775
ZINC00301777
ZINC00302415
ZINC00302445
ZINC00303277
ZINC00304792
ZINC00308584
ZINC00308716
ZINC00310685
ZINC00313936
ZINC00313939
ZINC00313952
ZINC00314829
ZINC00314858
ZINC00315648
ZINC00315668
ZINC00315704
ZINC00315718
ZINC00315766
ZINC00315771
ZINC00315786
ZINC00315787
ZINC00315818
ZINC00315824
ZINC00317079
ZINC00320121
ZINC00320383
ZINC00321746
ZINC00324356
ZINC00325414
ZINC00325458
ZINC00327078
ZINC00327094
ZINC00327099
ZINC00328285
ZINC00330034
ZINC00330166
ZINC00330180
ZINC00330181
ZINC00330184
ZINC00330193
ZINC00332053
ZINC00332664
ZINC00332874
ZINC00332875
ZINC00333075
ZINC00333080
ZINC00333857
ZINC00334634
ZINC00334636
ZINC00334819
ZINC00334973
ZINC00335827
ZINC00337046
ZINC00337047
ZINC00337270
ZINC00337272
ZINC00337274
ZINC00338037
ZINC00338038
ZINC00338051
ZINC00338052
ZINC00338055
ZINC00338056
ZINC00338166
ZINC00338304
ZINC00338827
ZINC00341694
ZINC00341697
ZINC00342759
ZINC00342761
ZINC00342893
ZINC00343834
ZINC00345649
ZINC00346051
ZINC00346904
ZINC00346909
ZINC00347950
ZINC00347968
ZINC00351373
ZINC00351377
ZINC00353427
ZINC00354002
ZINC00354019
ZINC00354020
ZINC00354892
ZINC00355328
ZINC00357067
ZINC00357117
ZINC00358979
ZINC00358981
ZINC00359224
ZINC00359258
ZINC00359602
ZINC00359603
ZINC00359651
ZINC00359692
ZINC00359725
ZINC00360170
ZINC00361067
ZINC00361069
ZINC00366544
ZINC00366545
ZINC00366546
ZINC00366550
ZINC00366822
ZINC00367755
ZINC00367864
ZINC00367938
ZINC00368208
ZINC00368342
ZINC00368778
ZINC00370168
ZINC00370667
ZINC00373816
ZINC00374005
ZINC00374020
ZINC00374025
ZINC00375503
ZINC00377524
ZINC00377885
ZINC00378509
ZINC00380502
ZINC00381767
ZINC00381768
ZINC00381769
ZINC00384081
ZINC00384082
ZINC00384130
ZINC00384131
ZINC00384422
ZINC00384424
ZINC00384850
ZINC00385668
ZINC00385669
ZINC00386245
ZINC00386246
ZINC00386372
ZINC00386412
ZINC00388788
ZINC00388789
ZINC00389966
ZINC00389967
ZINC00397686
ZINC00403224
ZINC00405649
ZINC00406976
ZINC00408018
ZINC00408860
ZINC00408861
ZINC00408862
ZINC00408863
ZINC00408868
ZINC00408869
ZINC00408870
ZINC00408871
ZINC00408910
ZINC00426199
ZINC00430109
ZINC00430228
ZINC00430232
ZINC00430239
ZINC00430246
ZINC00430250
ZINC00430263
ZINC00430280
ZINC00430282
ZINC00430322
ZINC00430396
ZINC00430423
ZINC00430495
ZINC00430496
ZINC00430517
ZINC00430520
ZINC00430523
ZINC00430531
ZINC00430532
ZINC00430533
ZINC00430555
ZINC00430577
ZINC00430594
ZINC00430595
ZINC00430628
ZINC00430671
ZINC00430747
ZINC00430755
ZINC00430771
ZINC00430848
ZINC00430865
ZINC00430897
ZINC00430930
ZINC00431001
ZINC00431002
ZINC00431041
ZINC00431071
ZINC00431161
ZINC00431167
ZINC00431172
ZINC00431179
ZINC00432590
ZINC00432764
ZINC00432934
ZINC00434782
ZINC00439304
ZINC00441003
ZINC00441385
ZINC00444443
ZINC00444479
ZINC00444517
ZINC00444530
ZINC00444609
ZINC00444615
ZINC00444881
ZINC00444906
ZINC00445715
ZINC00445716
ZINC00445717
ZINC00445719
ZINC00445720
ZINC00445868
ZINC00445965
ZINC00446494
ZINC00446563
ZINC00446681
ZINC00446736
ZINC00446861
ZINC00447244
ZINC00447429
ZINC00447498
ZINC00447609
ZINC00448272
ZINC00450754
ZINC00451352
ZINC00451610
ZINC00452051
ZINC00452320
ZINC00452347
ZINC00452569
ZINC00453032
ZINC00453356
ZINC00454093
ZINC00454250
ZINC00456260
ZINC00457223
ZINC00457829
ZINC00457922
ZINC00457973
ZINC00458758
ZINC00458929
ZINC00459108
ZINC00459663
ZINC00460675
ZINC00460676
ZINC00461050
ZINC00461823
ZINC00463144
ZINC00463281
ZINC00465926
ZINC00466149
ZINC00467335
ZINC00467336
ZINC00468273
ZINC00471516
ZINC00473214
ZINC00474060
ZINC00478090
ZINC00479895
ZINC00479900
ZINC00479905
ZINC00479915
ZINC00480899
ZINC00480902
ZINC00481067
ZINC00481068
ZINC00481069
ZINC00481070
ZINC00481087
ZINC00481088
ZINC00481089
ZINC00481090
ZINC00481107
ZINC00481108
ZINC00481109
ZINC00481110
ZINC00481565
ZINC00481602
ZINC00482122
ZINC00483127
ZINC00483774
ZINC00484393
ZINC00484909
ZINC00484911
ZINC00485616
ZINC00485617
ZINC00486031
ZINC00489453
ZINC00489454
ZINC00489707
ZINC00489708
ZINC00499032
ZINC00499108
ZINC00499136
ZINC00499141
ZINC00499155
ZINC00501717
ZINC00504527
ZINC00504531
ZINC00504920
ZINC00504952
ZINC00504956
ZINC00504965
ZINC00504989
ZINC00505042
ZINC00505121
ZINC00505134
ZINC00505149
ZINC00507875
ZINC00508115
ZINC00508274
ZINC00508312
ZINC00508313
ZINC00508327
ZINC00509163
ZINC00517607
ZINC00517608
ZINC00517704
ZINC00517705
ZINC00517871
ZINC00518000
ZINC00518001
ZINC00518243
ZINC00518244
ZINC00518245
ZINC00518611
ZINC00518612
ZINC00518950
ZINC00519085
ZINC00519086
ZINC00519174
ZINC00519396
ZINC00519397
ZINC00519398
ZINC00519442
ZINC00519528
ZINC00519529
ZINC00519530
ZINC00519531
ZINC00520300
ZINC00525683
ZINC00528160
ZINC00528404
ZINC00537431
ZINC00539130
ZINC00541979
ZINC00542848
ZINC00542885
ZINC00544130
ZINC00554952
ZINC00555437
ZINC00557341
ZINC00557863
ZINC00559282
ZINC00559291
ZINC00559636
ZINC00561707
ZINC00567253
ZINC00567796
ZINC00568256
ZINC00569609
ZINC00570392
ZINC00570397
ZINC00570494
ZINC00572773
ZINC00579168
ZINC00580352
ZINC00586092
ZINC00586282
ZINC00586402
ZINC00587036
ZINC00600296
ZINC00600322
ZINC00601283
ZINC00608130
ZINC00608231
ZINC00608812
ZINC00612813
ZINC00615145
ZINC00616050
ZINC00618456
ZINC00618489
ZINC00618494
ZINC00618989
ZINC00619657
ZINC00623265
ZINC00623269
ZINC00623270
ZINC00623272
ZINC00623275
ZINC00623318
ZINC00623324
ZINC00623328
ZINC00623330
ZINC00623831
ZINC00624171
ZINC00624173
ZINC00624174
ZINC00624177
ZINC00624179
ZINC00624213
ZINC00630101
ZINC00630102
ZINC00630103
ZINC00630105
ZINC00630328
ZINC00631587
ZINC00634635
ZINC00639061
ZINC00639912
ZINC00639913
ZINC00639946
ZINC00639948
ZINC00647157
ZINC00647159
ZINC00647192
ZINC00647194
ZINC00647196
ZINC00647198
ZINC00647203
ZINC00647205
ZINC00647207
ZINC00647209
ZINC00647257
ZINC00647259
ZINC00647264
ZINC00647267
ZINC00647269
ZINC00647271
ZINC00647279
ZINC00647281
ZINC00647307
ZINC00649755
ZINC00649835
ZINC00649837
ZINC00649840
ZINC00650217
ZINC00651665
ZINC00652330
ZINC00652724
ZINC00655577
ZINC00657170
ZINC00658756
ZINC00660904
ZINC00662494
ZINC00662498
ZINC00662499
ZINC00662673
ZINC00662720
ZINC00662724
ZINC00662728
ZINC00662739
ZINC00662745
ZINC00662760
ZINC00662764
ZINC00662790
ZINC00662808
ZINC00662831
ZINC00662843
ZINC00662882
ZINC00668156
ZINC00668317
ZINC00669557
ZINC00669595
ZINC00669597
ZINC00669827
ZINC00672697
ZINC00672715
ZINC00672749
ZINC00672814
ZINC00673057
ZINC00673119
ZINC00673230
ZINC00673412
ZINC00673483
ZINC00673850
ZINC00675731
ZINC00675732
ZINC00676613
ZINC00676911
ZINC00677047
ZINC00677049
ZINC00677054
ZINC00677337
ZINC00677357
ZINC00677519
ZINC00677521
ZINC00677523
ZINC00677524
ZINC00677526
ZINC00677530
ZINC00677533
ZINC00678012
ZINC00678259
ZINC00678261
ZINC00678792
ZINC00679152
ZINC00679173
ZINC00679188
ZINC00679450
ZINC00679451
ZINC00679454
ZINC00679456
ZINC00679776
ZINC00679788
ZINC00680626
ZINC00680631
ZINC00681163
ZINC00682689
ZINC00682690
ZINC00682694
ZINC00682695
ZINC00682700
ZINC00682701
ZINC00682722
ZINC00682725
ZINC00682726
ZINC00682727
ZINC00682728
ZINC00683734
ZINC00684733
ZINC00684791
ZINC00687010
ZINC00687011
ZINC00687123
ZINC00687124
ZINC00687132
ZINC00687133
ZINC00687151
ZINC00687152
ZINC00687658
ZINC00692364
ZINC00692366
ZINC00692768
ZINC00693201
ZINC00702196
ZINC00703407
ZINC00704500
ZINC00704502
ZINC00704503
ZINC00704504
ZINC00704505
ZINC00704506
ZINC00704507
ZINC00704508
ZINC00704509
ZINC00704854
ZINC00704855
ZINC00704856
ZINC00704857
ZINC00704860
ZINC00705265
ZINC00705683
ZINC00705684
ZINC00706964
ZINC00707053
ZINC00709401
ZINC00709402
ZINC00711511
ZINC00711938
ZINC00711940
ZINC00712115
ZINC00713412
ZINC00715045
ZINC00715255
ZINC00715916
ZINC00715918
ZINC00724329
ZINC00724632
ZINC00725305
ZINC00725423
ZINC00725915
ZINC00725934
ZINC00725938
ZINC00725940
ZINC00725989
ZINC00725990
ZINC00726028
ZINC00726029
ZINC00726031
ZINC00726033
ZINC00726034
ZINC00726049
ZINC00726050
ZINC00726052
ZINC00726053
ZINC00726054
ZINC00726896
ZINC00726898
ZINC00726899
ZINC00726900
ZINC00726901
ZINC00726902
ZINC00726903
ZINC00726904
ZINC00726905
ZINC00726906
ZINC00726907
ZINC00726908
ZINC00726909
ZINC00726910
ZINC00726911
ZINC00726912
ZINC00726913
ZINC00726914
ZINC00726924
ZINC00727731
ZINC00728328
ZINC00728329
ZINC00728500
ZINC00728534
ZINC00728535
ZINC00728536
ZINC00728537
ZINC00728544
ZINC00728546
ZINC00728548
ZINC00728549
ZINC00728553
ZINC00728631
ZINC00728805
ZINC00730758
ZINC00753335
ZINC00754460
ZINC00755001
ZINC00777950
ZINC00777951
ZINC00777952
ZINC00777953
ZINC00779046
ZINC00779054
ZINC00779727
ZINC00779763
ZINC00779764
ZINC00783607
ZINC00783611
ZINC00783612
ZINC00783613
ZINC00783621
ZINC00783622
ZINC00787438
ZINC00792923
ZINC00792924
ZINC00794649
ZINC00795538
ZINC00801715
ZINC00803451
ZINC00803505
ZINC00803541
ZINC00804008
ZINC00804009
ZINC00804011
ZINC00804012
ZINC00804575
ZINC00804576
ZINC00804900
ZINC00804904
ZINC00804911
ZINC00804917
ZINC00809528
ZINC00812006
ZINC00815729
ZINC00817996
ZINC00817997
ZINC00817998
ZINC00817999
ZINC00818000
ZINC00818002
ZINC00818003
ZINC00818004
ZINC00818005
ZINC00818006
ZINC00818010
ZINC00818011
ZINC00820390
ZINC00821794
ZINC00822600
ZINC00822601
ZINC00822602
ZINC00822603
ZINC00822604
ZINC00822607
ZINC00822614
ZINC00822615
ZINC00822624
ZINC00822625
ZINC00822626
ZINC00822854
ZINC00822855
ZINC00822856
ZINC00822857
ZINC00822860
ZINC00822861
ZINC00822866
ZINC00822867
ZINC00822870
ZINC00822871
ZINC00822872
ZINC00822873
ZINC00822874
ZINC00822876
ZINC00822880
ZINC00822883
ZINC00822885
ZINC00823923
ZINC00823931
ZINC00823935
ZINC00823937
ZINC00823939
ZINC00823943
ZINC00823945
ZINC00823947
ZINC00824613
ZINC00824615
ZINC00824648
ZINC00824649
ZINC00824650
ZINC00824652
ZINC00824653
ZINC00826621
ZINC00826622
ZINC00826627
ZINC00828143
ZINC00828144
ZINC00828989
ZINC00829608
ZINC00829618
ZINC00829619
ZINC00829626
ZINC00829627
ZINC00829628
ZINC00829629
ZINC00829638
ZINC00829639
ZINC00829641
ZINC00829642
ZINC00829648
ZINC00829649
ZINC00829652
ZINC00829653
ZINC00829660
ZINC00829664
ZINC00829665
ZINC00829668
ZINC00829669
ZINC00829672
ZINC00829673
ZINC00829678
ZINC00829679
ZINC00829682
ZINC00829683
ZINC00830061
ZINC00830068
ZINC00830429
ZINC00830431
ZINC00830447
ZINC00830906
ZINC00831852
ZINC00831853
ZINC00831854
ZINC00831855
ZINC00832384
ZINC00832386
ZINC00834291
ZINC00834836
ZINC00835774
ZINC00835776
ZINC00835778
ZINC00835780
ZINC00835782
ZINC00835785
ZINC00835791
ZINC00835794
ZINC00838079
ZINC00841486
ZINC00841671
ZINC00841672
ZINC00842270
ZINC00842271
ZINC00842717
ZINC00842767
ZINC00842769
ZINC00843812
ZINC00843814
ZINC00843818
ZINC00843824
ZINC00843826
ZINC00843975
ZINC00843976
ZINC00843979
ZINC00843980
ZINC00844053
ZINC00844054
ZINC00844823
ZINC00845441
ZINC00845443
ZINC00846666
ZINC00849017
ZINC00849447
ZINC00851919
ZINC00852759
ZINC00854321
ZINC00854773
ZINC00854774
ZINC00854775
ZINC00854776
ZINC00854777
ZINC00854778
ZINC00854779
ZINC00854780
ZINC00854781
ZINC00854782
ZINC00855984
ZINC00857538
ZINC00857540
ZINC00858085
ZINC00858087
ZINC00858088
ZINC00859153
ZINC00861607
ZINC00864656
ZINC00864668
ZINC00864670
ZINC00865425
ZINC00865426
ZINC00865428
ZINC00865429
ZINC00865430
ZINC00869654
ZINC00869655
ZINC00871887
ZINC00871889
ZINC00871892
ZINC00871897
ZINC00877335
ZINC00880337
ZINC00881538
ZINC00881540
ZINC00881541
ZINC00881578
ZINC00882037
ZINC00882056
ZINC00884877
ZINC00884878
ZINC00895707
ZINC00897128
ZINC00897924
ZINC00898299
ZINC00898335
ZINC00898337
ZINC00898340
ZINC00898356
ZINC00898768
ZINC00899614
ZINC00899863
ZINC00899870
ZINC00901109
ZINC00901160
ZINC00911945
ZINC00936434
ZINC00936436
ZINC00936438
ZINC00937453
ZINC00937460
ZINC00937502
ZINC00937735
ZINC00938981
ZINC00938990
ZINC00938991
ZINC00940955
ZINC00940956
ZINC00941432
ZINC00943607
ZINC00943609
ZINC00944882
ZINC00944937
ZINC00945130
ZINC00945131
ZINC00946377
ZINC00947130
ZINC00948350
ZINC00951056
ZINC00951058
ZINC00951064
ZINC00951066
ZINC00951072
ZINC00951082
ZINC00951108
ZINC00951110
ZINC00952119
ZINC00952437
ZINC00954905
ZINC00955469
ZINC00955485
ZINC00959243
ZINC00959587
ZINC00959639
ZINC00968071
ZINC00968072
ZINC00968078
ZINC00968223
ZINC00968747
ZINC00968748
ZINC00968749
ZINC00968750
ZINC00970111
ZINC00970112
ZINC00973722
ZINC00973724
ZINC00974622
ZINC00975141
ZINC00975198
ZINC00975549
ZINC00975556
ZINC00975643
ZINC00975745
ZINC00977263
ZINC00977310
ZINC00977357
ZINC00977359
ZINC00977360
ZINC00977410
ZINC00977556
ZINC00977566
ZINC00977575
ZINC00977576
ZINC00977580
ZINC00978891
ZINC00980432
ZINC00985403
ZINC00985431
ZINC00986629
ZINC00993526
ZINC00993535
ZINC00993536
ZINC00993558
ZINC00993778
ZINC00993792
ZINC00993911
ZINC00994067
ZINC00994068
ZINC00994296
ZINC00994303
ZINC00994304
ZINC00994307
ZINC00994312
ZINC00994313
ZINC00994318
ZINC00994319
ZINC00994334
ZINC00994335
ZINC00994346
ZINC00994413
ZINC00994415
ZINC00994419
ZINC00994420
ZINC00994421
ZINC00994422
ZINC00994423
ZINC00994424
ZINC00995340
ZINC00995341
ZINC00995614
ZINC00995893
ZINC00995935
ZINC00996089
ZINC00996090
ZINC00996381
ZINC00996523
ZINC00997247
ZINC00997261
ZINC00997359
ZINC00997381
ZINC00997407
ZINC00997529
ZINC00997530
ZINC00998007
ZINC00998037
ZINC00998059
ZINC00998221
ZINC00998222
ZINC00998264
ZINC00998274
ZINC00999651
ZINC01003771
ZINC01004499
ZINC01004500
ZINC01008996
ZINC01009442
ZINC01010227
ZINC01010516
ZINC01010656
ZINC01011791
ZINC01012104
ZINC01020950
ZINC01020951
ZINC01020954
ZINC01020955
ZINC01020964
ZINC01020965
ZINC01022192
ZINC01022440
ZINC01023935
ZINC01023937
ZINC01023940
ZINC01023942
ZINC01023980
ZINC01025574
ZINC01029015
ZINC01030886
ZINC01036343
ZINC01036740
ZINC01036745
ZINC01036746
ZINC01036747
ZINC01036748
ZINC01036749
ZINC01040747
ZINC01041453
ZINC01041454
ZINC01041493
ZINC01041494
ZINC01041498
ZINC01041577
ZINC01041578
ZINC01041608
ZINC01041609
ZINC01041611
ZINC01041612
ZINC01041618
ZINC01041619
ZINC01041621
ZINC01041622
ZINC01041647
ZINC01041648
ZINC01041649
ZINC01041650
ZINC01041653
ZINC01041654
ZINC01042025
ZINC01042027
ZINC01043487
ZINC01043488
ZINC01043734
ZINC01045024
ZINC01045025
ZINC01045094
ZINC01045769
ZINC01049986
ZINC01050269
ZINC01050270
ZINC01050271
ZINC01051260
ZINC01051266
ZINC01051769
ZINC01051772
ZINC01056726
ZINC01058174
ZINC01058200
ZINC01058369
ZINC01058763
ZINC01060639
ZINC01061419
ZINC01062322
ZINC01063749
ZINC01065426
ZINC01065428
ZINC01065432
ZINC01065434
ZINC01065806
ZINC01066305
ZINC01066511
ZINC01066797
ZINC01067505
ZINC01067549
ZINC01067900
ZINC01068275
ZINC01068277
ZINC01070576
ZINC01070593
ZINC01070640
ZINC01070879
ZINC01072400
ZINC01073150
ZINC01073153
ZINC01073156
ZINC01073159
ZINC01073548
ZINC01073996
ZINC01074579
ZINC01079316
ZINC01081317
ZINC01081534
ZINC01081535
ZINC01082918
ZINC01084383
ZINC01084806
ZINC01084813
ZINC01084836
ZINC01084841
ZINC01084842
ZINC01084902
ZINC01084903
ZINC01085367
ZINC01086071
ZINC01086072
ZINC01086351
ZINC01090063
ZINC01090066
ZINC01090067
ZINC01090493
ZINC01090980
ZINC01091029
ZINC01091032
ZINC01091033
ZINC01091619
ZINC01096573
ZINC01098236
ZINC01100099
ZINC01100402
ZINC01100403
ZINC01101010
ZINC01102328
ZINC01104426
ZINC01104427
ZINC01104848
ZINC01105884
ZINC01111823
ZINC01111825
ZINC01114105
ZINC01114107
ZINC01116661
ZINC01117034
ZINC01117036
ZINC01118142
ZINC01120145
ZINC01120703
ZINC01120827
ZINC01121058
ZINC01121354
ZINC01122714
ZINC01124734
ZINC01124742
ZINC01125350
ZINC01125351
ZINC01125488
ZINC01126875
ZINC01128327
ZINC01128329
ZINC01128888
ZINC01129465
ZINC01130025
ZINC01130270
ZINC01130572
ZINC01130910
ZINC01134038
ZINC01134310
ZINC01134742
ZINC01137718
ZINC01137720
ZINC01138024
ZINC01140156
ZINC01140668
ZINC01144602
ZINC01144668
ZINC01148616
ZINC01148706
ZINC01149099
ZINC01150846
ZINC01151001
ZINC01152057
ZINC01153570
ZINC01153842
ZINC01154927
ZINC01160091
ZINC01160801
ZINC01161363
ZINC01161364
ZINC01163056
ZINC01163070
ZINC01163734
ZINC01164149
ZINC01164638
ZINC01166754
ZINC01167803
ZINC01167852
ZINC01169854
ZINC01169958
ZINC01169996
ZINC01170059
ZINC01170452
ZINC01170844
ZINC01170965
ZINC01171022
ZINC01171229
ZINC01171230
ZINC01172758
ZINC01174505
ZINC01174580
ZINC01175885
ZINC01176594
ZINC01177619
ZINC01179671
ZINC01179724
ZINC01179940
ZINC01180012
ZINC01180359
ZINC01180707
ZINC01180757
ZINC01180995
ZINC01181156
ZINC01181327
ZINC01181350
ZINC01181468
ZINC01181591
ZINC01181610
ZINC01182171
ZINC01182320
ZINC01182343
ZINC01182367
ZINC01183104
ZINC01183122
ZINC01183292
ZINC01183348
ZINC01183462
ZINC01183544
ZINC01183578
ZINC01183705
ZINC01183767
ZINC01184637
ZINC01185159
ZINC01185528
ZINC01185660
ZINC01185764
ZINC01185825
ZINC01186256
ZINC01186283
ZINC01186344
ZINC01188916
ZINC01190920
ZINC01192213
ZINC01192262
ZINC01192264
ZINC01192272
ZINC01192278
ZINC01192285
ZINC01192291
ZINC01192323
ZINC01192368
ZINC01192526
ZINC01192735
ZINC01192750
ZINC01192828
ZINC01192899
ZINC01192906
ZINC01192914
ZINC01192925
ZINC01192951
ZINC01192953
ZINC01192956
ZINC01192959
ZINC01192969
ZINC01192995
ZINC01193003
ZINC01193006
ZINC01193074
ZINC01193083
ZINC01193097
ZINC01193121
ZINC01193122
ZINC01193140
ZINC01193146
ZINC01193163
ZINC01193201
ZINC01193232
[truncated: 4,589 more rows]
